# Supplementary material for: (±)-1-(1H-Benzimidazol-2-yl)ethanol
Source: Acta Crystallogr Sect E Struct Rep Online. 2008 Jun 7;64(Pt 7):o1223. doi: 10.1107/S1600536808013871 (PMC2961813; doi:10.1107/S1600536808013871)
Supplement: Supplementary file 1 [file e-64-o1223-sup1.cif]

##############################################################################
###                                                                        ###
###        Electronic paper (Acta Crystallographica Section E)             ###
###                                                                        ###
##############################################################################
#                                                                            #
# This CIF contains the data in a paper accepted for publication in Acta     #
# Crystallographica Section E. It conforms to the requirements of Notes      #
# for Authors for Section E, and has been peer reviewed under the auspices   #
# of the IUCr Commission on Journals.                                        #
#                                                                            #
# Full details of the Crystallographic Information File format               #
# are given in the paper "The Crystallographic Information File (CIF):       #
# a New Standard Archive File for Crystallography" by S. R. Hall, F. H.      #
# Allen and I. D. Brown [Acta Cryst. (1991), A47, 655-685].                  #
#                                                                            #
# The current version of the core CIF dictionary is obtainable from          #
# ftp://ftp.iucr.org/pub/cif_core.dic. The current version number is 2.4.    #
#                                                                            #
# Software is freely available for graphical display of the structure(s) in  #
# this CIF.  For information consult the CIF home page http://www.iucr.org/  #
# cif/home.html                                                              #
#                                                                            #
# This file may be used for bona fide research purposes within the           #
# scientific community so long as proper attribution is given to the journal # 
# article from which it was obtained.                                        #
#                                                                            #
##############################################################################
                                             
data_I
_audit_creation_method     SHELXL-97
_chemical_name_systematic
;
(+-)-1-(1<i>H</i>-Benzimidazol-2-yl)ethanol
;
_chemical_name_common     ?
_chemical_formula_moiety     'C9 H10 N2 O'
_chemical_formula_sum     'C9 H10 N2 O'
_chemical_formula_iupac     'C9 H10 N2 O'
_chemical_formula_weight     162.19
_chemical_melting_point     ?
_symmetry_cell_setting     orthorhombic
_symmetry_space_group_name_H-M     'P 21 21 2'
_symmetry_space_group_name_Hall     'P 2 2ab'
loop_
    _symmetry_equiv_pos_as_xyz
    'x, y, z'
    '-x, -y, z'
    '-x+1/2, y+1/2, -z'
    'x+1/2, -y+1/2, -z'
_cell_length_a     13.734(3)
_cell_length_b     15.376(3)
_cell_length_c     7.9163(16)
_cell_angle_alpha     90.00
_cell_angle_beta     90.00
_cell_angle_gamma     90.00
_cell_volume     1671.7(6)
_cell_formula_units_Z     8
_cell_measurement_reflns_used     10749
_cell_measurement_theta_min     2.35
_cell_measurement_theta_max     27.95
_cell_measurement_temperature     293(2)
_exptl_crystal_description     'block'
_exptl_crystal_colour     red
_exptl_crystal_size_max     0.200
_exptl_crystal_size_mid     0.180
_exptl_crystal_size_min     0.050
_exptl_crystal_density_diffrn     1.289
_exptl_crystal_density_meas     ?
_exptl_crystal_density_method     'not measured'
_exptl_crystal_F_000     688
_exptl_absorpt_coefficient_mu     0.087
_exptl_absorpt_correction_type     multi-scan
_exptl_absorpt_process_details     '(CrystalClear; Rigaku, 2005)'
_exptl_absorpt_correction_T_min     0.912
_exptl_absorpt_correction_T_max     1.00
_exptl_special_details
;
;
_diffrn_ambient_temperature     293(2)
_diffrn_radiation_type     MoK\a
_diffrn_radiation_wavelength     0.71073
_diffrn_radiation_source     'fine-focus sealed tube'
_diffrn_radiation_monochromator     graphite
_diffrn_measurement_device_type     'Rigaku Mercury2'
_diffrn_measurement_method     \w
_diffrn_detector_area_resol_mean     13.6612
_diffrn_reflns_number     17487
_diffrn_reflns_av_R_equivalents     0.1151
_diffrn_reflns_av_sigmaI/netI     0.0705
_diffrn_reflns_theta_min     3.04
_diffrn_reflns_theta_max     27.47
_diffrn_reflns_theta_full     27.47
_diffrn_measured_fraction_theta_max     0.997
_diffrn_measured_fraction_theta_full     0.997
_diffrn_reflns_limit_h_min     -17
_diffrn_reflns_limit_h_max     17
_diffrn_reflns_limit_k_min     -19
_diffrn_reflns_limit_k_max     19
_diffrn_reflns_limit_l_min     -10
_diffrn_reflns_limit_l_max     10
_diffrn_standards_number     0
_diffrn_standards_interval_count     .
_diffrn_standards_interval_time     .
_diffrn_standards_decay_%     ?
_refine_special_details
;
Refinement of <i>F</i>^2^ against ALL reflections. The weighted <i>R</i>-factor
<i>wR</i> and goodness of fit <i>S</i> are based on <i>F</i>^2^, conventional
<i>R</i>-factors <i>R</i> are based on <i>F</i>, with <i>F</i> set to zero for
negative <i>F</i>^2^. The threshold expression of <i>F</i>^2^ >
\s(<i>F</i>^2^) is used only for calculating <i>R</i>-factors(gt) <i>etc</i>.
and is not relevant to the choice of reflections for refinement.
<i>R</i>-factors based on <i>F</i>^2^ are statistically about twice as large
as those based on <i>F</i>, and <i>R</i>- factors based on ALL data will be
even larger.
;
_reflns_number_total     2199
_reflns_number_gt     1380
_reflns_threshold_expression     I>2\s(I)
_refine_ls_structure_factor_coef     Fsqd
_refine_ls_matrix_type     full
_refine_ls_R_factor_all     0.1087
_refine_ls_R_factor_gt     0.0586
_refine_ls_wR_factor_gt     0.1063
_refine_ls_wR_factor_ref     0.1234
_refine_ls_goodness_of_fit_ref     1.066
_refine_ls_restrained_S_all     1.066
_refine_ls_number_reflns     2199
_refine_ls_number_parameters     221
_refine_ls_number_restraints     0
_refine_ls_hydrogen_treatment     constr
_refine_ls_weighting_scheme     calc
_refine_ls_weighting_details
           'calc w=1/[\s^2^(Fo^2^)+(0.0395P)^2^+0.22P] where P=(Fo^2^+2Fc^2^)/3'
_atom_sites_solution_hydrogens     geom
_atom_sites_solution_primary     direct
_atom_sites_solution_secondary     difmap
_refine_ls_shift/su_max     0.000
_refine_ls_shift/su_mean     0.000
_refine_diff_density_max     0.171
_refine_diff_density_min     -0.183
_refine_ls_extinction_method     none
_refine_ls_extinction_coef     ?
loop_
    _atom_type_symbol
    _atom_type_description
    _atom_type_scat_dispersion_real
    _atom_type_scat_dispersion_imag
    _atom_type_scat_source
    'C' 'C' 0.0033 0.0000
                         'International Tables Vol C Tables 4.2.6.8 and 6.1.1.4'
    'H' 'H' 0.0000 0.0000
                         'International Tables Vol C Tables 4.2.6.8 and 6.1.1.4'
    'N' 'N' 0.0061 0.0000
                         'International Tables Vol C Tables 4.2.6.8 and 6.1.1.4'
    'O' 'O' 0.0106 0.0000
                         'International Tables Vol C Tables 4.2.6.8 and 6.1.1.4'
_computing_data_collection     'CrystalClear (Rigaku, 2005)'
_computing_cell_refinement     'CrystalClear (Rigaku, 2005)'
_computing_data_reduction     'CrystalClear (Rigaku, 2005)'
_computing_structure_solution     'SHELXS97 (Sheldrick, 2008)'
_computing_structure_refinement     'SHELXL97 (Sheldrick, 2008)'
_computing_molecular_graphics
;
ORTEPIII (Burnett & Johnson, 1996),  ORTEP-3 (Farrugia, 1997)
and
PLATON (Spek, 2003)
;
_computing_publication_material     'SHELXL97 (Sheldrick, 2008)'
loop_
    _atom_site_type_symbol
    _atom_site_label
    _atom_site_fract_x
    _atom_site_fract_y
    _atom_site_fract_z
    _atom_site_U_iso_or_equiv
    _atom_site_adp_type
    _atom_site_calc_flag
    _atom_site_refinement_flags
    _atom_site_occupancy
    _atom_site_disorder_assembly
    _atom_site_disorder_group
    C C1 0.6823(3) 0.3355(2) 1.1332(4) 0.0383(9) Uani d . 1 . .
    C C2 0.7541(3) 0.3880(2) 1.1995(5) 0.0496(10) Uani d . 1 . .
    H H2A 0.8168 0.3885 1.1551 0.060 Uiso calc R 1 . .
    C C3 0.7292(3) 0.4388(3) 1.3323(5) 0.0605(12) Uani d . 1 . .
    H H3 0.7760 0.4750 1.3801 0.073 Uiso calc R 1 . .
    C C4 0.6362(4) 0.4384(3) 1.3984(6) 0.0652(13) Uani d . 1 . .
    H H4A 0.6219 0.4740 1.4900 0.078 Uiso calc R 1 . .
    C C5 0.5647(3) 0.3868(3) 1.3328(6) 0.0622(12) Uani d . 1 . .
    H H5 0.5021 0.3872 1.3774 0.075 Uiso calc R 1 . .
    C C6 0.5887(3) 0.3340(2) 1.1975(5) 0.0427(9) Uani d . 1 . .
    C C7 0.5899(3) 0.2474(2) 0.9864(5) 0.0428(9) Uani d . 1 . .
    C C8 0.5593(3) 0.1874(3) 0.8498(5) 0.0520(11) Uani d . 1 . .
    H H8 0.4882 0.1823 0.8527 0.062 Uiso calc R 1 . .
    C C9 0.6018(4) 0.0985(3) 0.8690(6) 0.0919(18) Uani d . 1 . .
    H H9A 0.5832 0.0632 0.7743 0.138 Uiso calc R 1 . .
    H H9B 0.5781 0.0725 0.9713 0.138 Uiso calc R 1 . .
    H H9C 0.6715 0.1027 0.8737 0.138 Uiso calc R 1 . .
    C C10 0.3684(3) 0.3451(2) 0.6778(5) 0.0423(9) Uani d . 1 . .
    C C11 0.4085(3) 0.3972(3) 0.8015(5) 0.0563(11) Uani d . 1 . .
    H H11 0.4721 0.3888 0.8385 0.068 Uiso calc R 1 . .
    C C12 0.3517(3) 0.4614(3) 0.8676(5) 0.0614(12) Uani d . 1 . .
    H H12 0.3768 0.4974 0.9514 0.074 Uiso calc R 1 . .
    C C13 0.2571(3) 0.4740(3) 0.8120(5) 0.0576(11) Uani d . 1 . .
    H H13 0.2203 0.5186 0.8591 0.069 Uiso calc R 1 . .
    C C14 0.2166(3) 0.4234(2) 0.6914(5) 0.0511(10) Uani d . 1 . .
    H H14 0.1527 0.4317 0.6561 0.061 Uiso calc R 1 . .
    C C15 0.2740(3) 0.3592(2) 0.6231(4) 0.0401(9) Uani d . 1 . .
    C C16 0.3419(2) 0.2520(2) 0.4833(4) 0.0380(8) Uani d . 1 . .
    C C17 0.3509(3) 0.1825(2) 0.3527(4) 0.0463(10) Uani d . 1 . .
    H H17 0.2934 0.1450 0.3628 0.056 Uiso calc R 1 . .
    C C18 0.4389(3) 0.1262(3) 0.3790(6) 0.0581(11) Uani d . 1 . .
    H H18A 0.4414 0.0826 0.2924 0.087 Uiso calc R 1 . .
    H H18B 0.4349 0.0986 0.4876 0.087 Uiso calc R 1 . .
    H H18C 0.4965 0.1614 0.3739 0.087 Uiso calc R 1 . .
    N N1 0.68087(19) 0.27939(19) 0.9990(3) 0.0451(8) Uani d . 1 . .
    H H1A 0.7292 0.2669 0.9345 0.054 Uiso calc R 1 . .
    N N2 0.5316(2) 0.2773(2) 1.1042(4) 0.0486(8) Uani d . 1 . .
    N N3 0.4093(2) 0.27755(19) 0.5867(4) 0.0443(8) Uani d . 1 . .
    N N4 0.25902(19) 0.29851(18) 0.4998(4) 0.0425(7) Uani d . 1 . .
    H H4 0.2063 0.2912 0.4429 0.051 Uiso calc R 1 . .
    O O1 0.58658(16) 0.2215(2) 0.6915(3) 0.0532(7) Uani d . 1 . .
    H H1 0.5385 0.2415 0.6440 0.080 Uiso calc R 1 . .
    O O2 0.34919(16) 0.21938(19) 0.1892(3) 0.0546(7) Uani d . 1 . .
    H H2 0.4018 0.2426 0.1697 0.082 Uiso calc R 1 . .
loop_
    _atom_site_aniso_label
    _atom_site_aniso_U_11
    _atom_site_aniso_U_22
    _atom_site_aniso_U_33
    _atom_site_aniso_U_12
    _atom_site_aniso_U_13
    _atom_site_aniso_U_23
    C1 0.041(2) 0.046(2) 0.0280(19) -0.0019(17) 0.0020(17) 0.0067(17)
    C2 0.042(2) 0.060(3) 0.047(2) -0.0057(19) 0.000(2) 0.008(2)
    C3 0.065(3) 0.065(3) 0.052(3) -0.006(2) -0.009(3) -0.005(2)
    C4 0.086(4) 0.060(3) 0.050(3) 0.001(3) 0.002(3) -0.009(2)
    C5 0.059(3) 0.073(3) 0.055(3) 0.000(2) 0.018(2) -0.008(3)
    C6 0.041(2) 0.051(2) 0.036(2) -0.0025(18) 0.0054(19) 0.0037(19)
    C7 0.039(2) 0.052(2) 0.037(2) -0.0042(19) -0.0017(19) 0.0043(18)
    C8 0.047(2) 0.063(3) 0.046(2) -0.0012(19) -0.002(2) 0.000(2)
    C9 0.135(5) 0.062(3) 0.078(4) 0.008(3) -0.040(4) -0.005(3)
    C10 0.042(2) 0.044(2) 0.040(2) -0.0017(17) -0.007(2) 0.0045(18)
    C11 0.057(3) 0.057(3) 0.055(3) 0.005(2) -0.015(2) -0.003(2)
    C12 0.076(3) 0.057(3) 0.051(3) -0.002(2) -0.009(3) -0.003(2)
    C13 0.064(3) 0.056(3) 0.053(3) 0.003(2) 0.006(3) -0.006(2)
    C14 0.043(2) 0.054(3) 0.057(3) 0.0029(19) 0.005(2) 0.003(2)
    C15 0.040(2) 0.048(2) 0.0323(19) 0.0002(18) -0.0009(18) 0.0053(18)
    C16 0.0317(19) 0.042(2) 0.040(2) -0.0067(16) -0.0017(18) 0.0069(17)
    C17 0.041(2) 0.055(2) 0.042(2) -0.0082(18) -0.0007(19) -0.0018(19)
    C18 0.053(2) 0.056(3) 0.065(3) 0.009(2) -0.005(2) -0.005(2)
    N1 0.0335(16) 0.066(2) 0.0355(16) 0.0029(15) 0.0070(15) -0.0025(17)
    N2 0.0388(17) 0.063(2) 0.0443(17) -0.0022(16) 0.0071(15) 0.0033(17)
    N3 0.0394(17) 0.048(2) 0.0453(17) 0.0020(16) -0.0106(16) -0.0019(16)
    N4 0.0292(15) 0.0576(19) 0.0407(16) 0.0002(15) -0.0056(15) 0.0033(17)
    O1 0.0353(14) 0.088(2) 0.0368(14) 0.0083(14) -0.0012(13) 0.0011(16)
    O2 0.0335(14) 0.089(2) 0.0413(14) -0.0056(14) -0.0032(13) -0.0031(15)
_geom_special_details
;
 All esds (except the esd in the dihedral angle between two l.s. planes)
 are estimated using the full covariance matrix.  The cell esds are taken
 into account individually in the estimation of esds in distances, angles
 and torsion angles; correlations between esds in cell parameters are only
 used when they are defined by crystal symmetry.  An approximate (isotropic)
 treatment of cell esds is used for estimating esds involving l.s. planes.
;
loop_
    _geom_bond_atom_site_label_1
    _geom_bond_atom_site_label_2
    _geom_bond_site_symmetry_2
    _geom_bond_distance
    _geom_bond_publ_flag
    C1 N1 . 1.368(4) ?
    C1 C2 . 1.379(5) ?
    C1 C6 . 1.383(5) ?
    C2 C3 . 1.354(5) ?
    C2 H2A . 0.9300 ?
    C3 C4 . 1.381(6) ?
    C3 H3 . 0.9300 ?
    C4 C5 . 1.364(6) ?
    C4 H4A . 0.9300 ?
    C5 C6 . 1.384(5) ?
    C5 H5 . 0.9300 ?
    C6 N2 . 1.386(5) ?
    C7 N2 . 1.312(4) ?
    C7 N1 . 1.347(4) ?
    C7 C8 . 1.482(5) ?
    C8 O1 . 1.410(4) ?
    C8 C9 . 1.494(6) ?
    C8 H8 . 0.9800 ?
    C9 H9A . 0.9600 ?
    C9 H9B . 0.9600 ?
    C9 H9C . 0.9600 ?
    C10 C11 . 1.379(5) ?
    C10 N3 . 1.384(4) ?
    C10 C15 . 1.385(5) ?
    C11 C12 . 1.364(5) ?
    C11 H11 . 0.9300 ?
    C12 C13 . 1.385(5) ?
    C12 H12 . 0.9300 ?
    C13 C14 . 1.352(5) ?
    C13 H13 . 0.9300 ?
    C14 C15 . 1.374(5) ?
    C14 H14 . 0.9300 ?
    C15 N4 . 1.366(4) ?
    C16 N3 . 1.297(4) ?
    C16 N4 . 1.350(4) ?
    C16 C17 . 1.492(5) ?
    C17 O2 . 1.413(4) ?
    C17 C18 . 1.501(5) ?
    C17 H17 . 0.9800 ?
    C18 H18A . 0.9600 ?
    C18 H18B . 0.9600 ?
    C18 H18C . 0.9600 ?
    N1 H1A . 0.8600 ?
    N4 H4 . 0.8600 ?
    O1 H1 . 0.8200 ?
    O2 H2 . 0.8200 ?
loop_
    _geom_angle_atom_site_label_1
    _geom_angle_atom_site_label_2
    _geom_angle_atom_site_label_3
    _geom_angle_site_symmetry_1
    _geom_angle_site_symmetry_3
    _geom_angle
    _geom_angle_publ_flag
    N1 C1 C2 . . 132.5(3) ?
    N1 C1 C6 . . 105.2(3) ?
    C2 C1 C6 . . 122.3(3) ?
    C3 C2 C1 . . 116.9(4) ?
    C3 C2 H2A . . 121.5 ?
    C1 C2 H2A . . 121.5 ?
    C2 C3 C4 . . 121.7(4) ?
    C2 C3 H3 . . 119.1 ?
    C4 C3 H3 . . 119.1 ?
    C5 C4 C3 . . 121.6(4) ?
    C5 C4 H4A . . 119.2 ?
    C3 C4 H4A . . 119.2 ?
    C4 C5 C6 . . 117.6(4) ?
    C4 C5 H5 . . 121.2 ?
    C6 C5 H5 . . 121.2 ?
    C1 C6 C5 . . 119.8(4) ?
    C1 C6 N2 . . 109.9(3) ?
    C5 C6 N2 . . 130.3(4) ?
    N2 C7 N1 . . 112.6(3) ?
    N2 C7 C8 . . 124.3(3) ?
    N1 C7 C8 . . 123.0(3) ?
    O1 C8 C7 . . 110.0(3) ?
    O1 C8 C9 . . 109.1(4) ?
    C7 C8 C9 . . 112.6(3) ?
    O1 C8 H8 . . 108.4 ?
    C7 C8 H8 . . 108.4 ?
    C9 C8 H8 . . 108.4 ?
    C8 C9 H9A . . 109.5 ?
    C8 C9 H9B . . 109.5 ?
    H9A C9 H9B . . 109.5 ?
    C8 C9 H9C . . 109.5 ?
    H9A C9 H9C . . 109.5 ?
    H9B C9 H9C . . 109.5 ?
    C11 C10 N3 . . 130.1(3) ?
    C11 C10 C15 . . 120.4(4) ?
    N3 C10 C15 . . 109.5(3) ?
    C12 C11 C10 . . 117.6(4) ?
    C12 C11 H11 . . 121.2 ?
    C10 C11 H11 . . 121.2 ?
    C11 C12 C13 . . 121.1(4) ?
    C11 C12 H12 . . 119.5 ?
    C13 C12 H12 . . 119.5 ?
    C14 C13 C12 . . 122.0(4) ?
    C14 C13 H13 . . 119.0 ?
    C12 C13 H13 . . 119.0 ?
    C13 C14 C15 . . 117.1(4) ?
    C13 C14 H14 . . 121.5 ?
    C15 C14 H14 . . 121.5 ?
    N4 C15 C14 . . 133.3(4) ?
    N4 C15 C10 . . 105.0(3) ?
    C14 C15 C10 . . 121.8(4) ?
    N3 C16 N4 . . 112.4(3) ?
    N3 C16 C17 . . 126.5(3) ?
    N4 C16 C17 . . 121.1(3) ?
    O2 C17 C16 . . 110.2(3) ?
    O2 C17 C18 . . 111.8(3) ?
    C16 C17 C18 . . 112.6(3) ?
    O2 C17 H17 . . 107.3 ?
    C16 C17 H17 . . 107.3 ?
    C18 C17 H17 . . 107.3 ?
    C17 C18 H18A . . 109.5 ?
    C17 C18 H18B . . 109.5 ?
    H18A C18 H18B . . 109.5 ?
    C17 C18 H18C . . 109.5 ?
    H18A C18 H18C . . 109.5 ?
    H18B C18 H18C . . 109.5 ?
    C7 N1 C1 . . 107.5(3) ?
    C7 N1 H1A . . 126.2 ?
    C1 N1 H1A . . 126.2 ?
    C7 N2 C6 . . 104.7(3) ?
    C16 N3 C10 . . 105.4(3) ?
    C16 N4 C15 . . 107.7(3) ?
    C16 N4 H4 . . 126.2 ?
    C15 N4 H4 . . 126.2 ?
    C8 O1 H1 . . 109.5 ?
    C17 O2 H2 . . 109.5 ?
loop_
    _geom_hbond_atom_site_label_D
    _geom_hbond_atom_site_label_H
    _geom_hbond_atom_site_label_A
    _geom_hbond_site_symmetry_A
    _geom_hbond_distance_DH
    _geom_hbond_distance_HA
    _geom_hbond_distance_DA
    _geom_hbond_angle_DHA
    O1 H1 N3 . 0.82 1.91 2.713(4) 164.6
    N4 H4 O1 4_456 0.86 1.97 2.828(4) 178.0
    O2 H2 N2 1_554 0.82 1.93 2.743(4) 169.6
    N1 H1A O2 4_556 0.86 1.93 2.751(4) 159.6
data_global
_journal_date_recd_electronic     2008-04-18
_journal_date_accepted     2008-05-09
_journal_name_full     'Acta Crystallographica, Section E'
_journal_year     2008
_journal_volume     64
_journal_issue      7
_journal_page_first     o1223
_journal_page_last     o1223
_journal_paper_category     QO
_journal_coeditor_code     DN2341
_publ_contact_author_name     'Hai-Jun Xu*'
_publ_contact_author_address
;
Ordered Matter Science Research Center, College of Chemistry and Chemical,
Engineering, Southeast UniVersity, Nanjing 210096, P. R. China
;
_publ_contact_author_email     xuhj@seu.edu.cn
_publ_contact_author_fax     '86-25-52090626'
_publ_contact_author_phone     '86-25-52090626'
_publ_section_title
;
(+-)-1-(1<i>H</i>-Benzimidazol-2-yl)ethanol
;
loop_
    _publ_author_name
    _publ_author_footnote
    _publ_author_address
    'Xia, Rong' .
;
Ordered Matter Science Research Center,
College of Chemistry and Chemical Engineering,
Southeast University, Nanjing 210096, People's Republic of China
;
    'Xu, Hai-Jun' .
;
Ordered Matter Science Research Center,
College of Chemistry and Chemical Engineering,
Southeast University, Nanjing 210096, People's Republic of China
;
