# Supplementary material for: (±)-1-(1H-Benzimidazol-2-yl)ethanol
Source: Acta Crystallogr Sect E Struct Rep Online. 2008 Jun 7;64(Pt 7):o1223. doi: 10.1107/S1600536808013871 (PMC2961813; doi:10.1107/S1600536808013871)
Supplement: Supplementary file 2 [file e-64-o1223-Isup2.hkl]

# 
# h,k,l, Fc-squared, Fo-squared, sigma(Fo-squared) and status flag 
# 
data_I
_shelx_title ' xhj in P2(1)2(1)2' 
_shelx_refln_list_code          4 
_shelx_F_calc_maximum      145.03 
_exptl_crystal_F_000       688.00 
_reflns_d_resolution_high  0.7704 
 
loop_ 
 _symmetry_equiv_pos_as_xyz 
 'x, y, z' 
 '-x, -y, z' 
 '-x+1/2, y+1/2, -z' 
 'x+1/2, -y+1/2, -z' 
 
_cell_length_a    13.7345 
_cell_length_b    15.3757 
_cell_length_c     7.9163 
_cell_angle_alpha  90.000 
_cell_angle_beta   90.000 
_cell_angle_gamma  90.000 
 
_shelx_F_squared_multiplier     1.000 
 
loop_ 
 _refln_index_h 
 _refln_index_k 
 _refln_index_l 
 _refln_F_squared_calc 
 _refln_F_squared_meas 
 _refln_F_squared_sigma 
 _refln_observed_status 
   4   0   0     2507.73     2309.89     67.90 o 
   6   0   0     4665.33     4537.10    154.48 o 
   8   0   0        1.53        3.94      4.83 o 
  10   0   0      497.10      487.80     31.69 o 
  12   0   0      817.20      782.01     54.08 o 
  14   0   0        6.28        5.29      8.48 o 
  16   0   0       76.09       65.82     24.46 o 
   2   1   0       99.24       95.17      4.05 o 
   3   1   0     1323.01     1333.36     27.45 o 
   4   1   0     3247.34     3248.73     71.74 o 
   5   1   0       32.48       34.23      3.59 o 
   6   1   0     2336.01     2456.59     60.40 o 
   7   1   0       76.99       69.48      7.22 o 
   8   1   0      530.97      535.24     19.19 o 
   9   1   0       79.38       86.74      7.77 o 
  10   1   0      435.06      440.46     20.86 o 
  11   1   0        1.23        7.50      7.14 o 
  12   1   0      786.00      729.31     35.73 o 
  13   1   0        6.02        3.11      5.45 o 
  14   1   0       56.45       67.73     10.63 o 
  15   1   0       19.10       25.43     10.47 o 
  16   1   0        0.33       -2.28      7.76 o 
  17   1   0        2.61       -3.83     15.67 o 
   1   2   0       11.77       10.71      0.64 o 
   2   2   0     2544.60     2385.01     29.97 o 
   3   2   0        4.26       27.32      4.00 o 
   4   2   0     2201.37     2128.87     80.71 o 
   5   2   0       63.37       66.05      4.52 o 
   6   2   0       32.03       31.86      3.71 o 
   7   2   0     1426.95     1442.53     40.59 o 
   8   2   0      573.64      580.96     20.28 o 
   9   2   0       12.33       10.47      4.34 o 
  10   2   0        0.07        5.24      4.35 o 
  11   2   0      134.27      141.06     12.56 o 
  12   2   0      435.96      408.73     22.54 o 
  13   2   0        8.01        4.26      5.04 o 
  14   2   0       21.67       27.09      7.98 o 
  15   2   0       26.11       35.31      9.41 o 
  16   2   0       70.68      103.31     17.42 o 
  17   2   0       10.27       41.02     43.80 o 
   1   3   0       41.65       36.16      3.83 o 
   2   3   0      160.83      166.69      4.41 o 
   3   3   0        0.98        4.22      3.64 o 
   4   3   0     2587.13     2361.38     66.76 o 
   5   3   0      226.55      224.67      8.31 o 
   6   3   0      926.01      889.47     25.40 o 
   7   3   0      473.85      527.18     23.21 o 
   8   3   0       71.00       81.02      6.84 o 
   9   3   0      242.11      239.17     13.39 o 
  10   3   0       97.02      124.75     10.86 o 
  11   3   0      148.48      152.72     12.83 o 
  12   3   0      319.92      274.93     17.72 o 
  13   3   0       65.78       71.20      9.93 o 
  14   3   0        7.12       17.29      8.71 o 
  15   3   0       42.59       53.69     10.60 o 
  16   3   0        0.11       11.01     10.57 o 
  17   3   0        9.81       -0.56     13.54 o 
   0   4   0      295.49      270.94     17.90 o 
   1   4   0      301.79      293.48      9.41 o 
   2   4   0       86.20       81.17      3.68 o 
   3   4   0       47.28       48.33      3.21 o 
   4   4   0      678.02      675.34     16.97 o 
   5   4   0     2591.77     2494.84     64.11 o 
   6   4   0      554.90      548.43     17.67 o 
   7   4   0     1465.85     1493.72     44.38 o 
   8   4   0        8.86       16.94      4.39 o 
   9   4   0        0.58       -1.59      3.72 o 
  10   4   0        2.88        1.61      4.11 o 
  11   4   0       32.68       44.94      7.95 o 
  12   4   0      181.82      183.34     14.11 o 
  13   4   0       15.17       15.26      6.13 o 
  14   4   0       27.07       20.77      7.08 o 
  15   4   0       24.13       43.40     12.58 o 
  16   4   0      110.81      118.75     27.40 o 
  17   4   0       11.22       14.16     19.97 o 
   1   5   0        1.40        1.23      3.69 o 
   2   5   0      366.11      366.86     15.00 o 
   3   5   0      106.88      106.60      6.17 o 
   4   5   0       48.39       47.71      3.93 o 
   5   5   0      481.54      516.26     16.33 o 
   6   5   0      286.31      286.77     11.89 o 
   7   5   0      157.29      155.04      9.59 o 
   8   5   0      314.63      331.14     17.42 o 
   9   5   0      116.20      103.83      9.20 o 
  10   5   0      488.68      460.23     23.06 o 
  11   5   0       12.16        9.97      5.33 o 
  12   5   0        2.95        7.95      5.33 o 
  13   5   0       78.99      111.13     13.22 o 
  14   5   0        3.48        7.28      6.37 o 
  15   5   0       46.71       36.55     12.10 o 
  16   5   0        0.04       -2.00      8.52 o 
  17   5   0       25.78        4.22     25.58 o 
   0   6   0     2750.75     2857.88     78.91 o 
   1   6   0       50.80       55.21      7.34 o 
   2   6   0      185.79      207.23     13.41 o 
   3   6   0       97.23       94.59      6.85 o 
   4   6   0      216.95      202.20      7.01 o 
   5   6   0     2877.71     3121.71     80.01 o 
   6   6   0      185.12      182.43      9.25 o 
   7   6   0      608.12      606.51     22.07 o 
   8   6   0       25.93       39.39      7.10 o 
   9   6   0      194.52      206.83     13.83 o 
  10   6   0       47.79       59.46      8.23 o 
  11   6   0      317.66      278.15     17.87 o 
  12   6   0       55.76       61.54      9.33 o 
  13   6   0       15.21       14.53      6.54 o 
  14   6   0        0.09       -5.14      5.58 o 
  15   6   0       19.51       18.17     13.69 o 
  16   6   0       92.73      138.52     23.19 o 
  17   6   0       17.17       46.04     32.76 o 
   1   7   0       75.61       85.46      6.02 o 
   2   7   0        1.18        5.77      3.53 o 
   3   7   0      473.96      484.26     19.61 o 
   4   7   0       19.23       32.07      5.75 o 
   5   7   0      166.11      161.29      8.74 o 
   6   7   0       61.88       57.77      5.44 o 
   7   7   0        0.06        5.92      5.16 o 
   8   7   0        3.13        3.24      4.09 o 
   9   7   0       14.32       10.03      5.95 o 
  10   7   0      126.33      136.84     12.26 o 
  11   7   0        7.55        8.20      5.94 o 
  12   7   0        2.89        1.93      6.05 o 
  13   7   0       54.81       67.30     10.52 o 
  14   7   0        0.34       10.93      8.63 o 
  15   7   0       19.30       -1.63     11.32 o 
  16   7   0        4.57        0.55     11.95 o 
   0   8   0       42.93       42.06      4.36 o 
   1   8   0        7.08        5.96      2.13 o 
   2   8   0      353.20      342.95     15.68 o 
   3   8   0      786.58      794.56     36.20 o 
   4   8   0       11.70       11.22      4.73 o 
   5   8   0      172.55      149.62     11.33 o 
   6   8   0      130.24      135.80      8.02 o 
   7   8   0      445.19      476.81     30.33 o 
   8   8   0       49.16       53.33      6.86 o 
   9   8   0     1094.09     1081.37     45.98 o 
  10   8   0       12.52       14.18      7.39 o 
  11   8   0       18.18       24.44      7.14 o 
  12   8   0       40.36       51.32      8.98 o 
  13   8   0       72.98       65.58     10.50 o 
  14   8   0        8.57       27.39     21.95 o 
  15   8   0       21.06       45.12     29.38 o 
  16   8   0        6.66        4.60     14.18 o 
   1   9   0        8.00       18.18      4.90 o 
   2   9   0      397.15      416.64     19.63 o 
   3   9   0      715.70      693.60     34.59 o 
   4   9   0      136.96      158.40     12.58 o 
   5   9   0      108.37      126.97     11.88 o 
   6   9   0      102.97      102.27     13.70 o 
   7   9   0       42.76       63.15     10.10 o 
   8   9   0        1.21        3.70      6.00 o 
   9   9   0       13.74       10.57      6.97 o 
  10   9   0       42.47       50.70     10.68 o 
  11   9   0        6.77       12.52      7.93 o 
  12   9   0       93.29       95.59     15.22 o 
  13   9   0       23.24       23.85      9.51 o 
  14   9   0        6.06       -5.53      9.70 o 
  15   9   0        8.35        2.76     12.65 o 
   0  10   0        1.26       -0.61      3.25 o 
   1  10   0       69.39       77.71      7.90 o 
   2  10   0       73.26       82.29      8.87 o 
   3  10   0       16.71       28.15      6.75 o 
   4  10   0      169.21      173.52     14.17 o 
   5  10   0       53.21       66.31     10.31 o 
   6  10   0      227.45      202.34     17.17 o 
   7  10   0      432.62      446.36     29.96 o 
   8  10   0        6.25       10.94      8.29 o 
   9  10   0       45.30       62.36     10.88 o 
  10  10   0        3.96        7.00      7.06 o 
  11  10   0        0.78       -5.16      7.43 o 
  12  10   0       13.44       25.91      9.65 o 
  13  10   0       80.80       76.77     17.91 o 
  14  10   0       10.44       13.55     15.44 o 
  15  10   0       22.75       35.14     20.26 o 
   1  11   0      157.08      170.33     11.66 o 
   2  11   0      131.54      136.89     11.52 o 
   3  11   0       86.54       93.39     10.79 o 
   4  11   0        7.26       26.59     22.37 o 
   5  11   0      102.80      111.63     12.66 o 
   6  11   0       20.79       23.88     11.08 o 
   7  11   0        2.63        9.44      7.47 o 
   8  11   0      217.32      204.20     20.91 o 
   9  11   0        1.98        6.98      7.51 o 
  10  11   0        0.13        1.50      6.64 o 
  11  11   0       54.35       49.43     12.08 o 
  12  11   0        0.01       30.23     15.43 o 
  13  11   0        0.00       10.91     11.91 o 
  14  11   0       43.48       47.68     32.18 o 
   0  12   0       22.39       31.89     15.04 o 
   1  12   0       16.12       54.05     12.18 o 
   2  12   0        3.07        9.81     10.18 o 
   3  12   0        1.26        9.59      6.36 o 
   4  12   0      177.00      175.60     23.64 o 
   5  12   0        5.98       15.65      7.85 o 
   6  12   0       44.19       55.17     10.83 o 
   7  12   0       51.26       50.79     11.64 o 
   8  12   0        6.32        6.53      7.25 o 
   9  12   0       19.60       28.56     10.30 o 
  10  12   0       77.64       87.66     15.08 o 
  11  12   0        0.19       -0.39      6.85 o 
  12  12   0        0.55        8.73     11.57 o 
  13  12   0        1.98       -0.07     11.59 o 
  14  12   0        2.39       35.33     36.72 o 
   1  13   0       73.58       81.25     16.31 o 
   2  13   0        3.03       15.24     10.02 o 
   3  13   0        6.69        9.84      6.54 o 
   4  13   0       83.17      108.55     13.67 o 
   5  13   0        0.03       12.03     10.37 o 
   6  13   0        6.19       10.33      7.99 o 
   7  13   0        1.10        4.31      7.20 o 
   8  13   0       94.14       94.72     15.47 o 
   9  13   0       17.74       30.31     15.00 o 
  10  13   0        8.45       11.84      9.38 o 
  11  13   0        0.69       -1.67     11.72 o 
  12  13   0        0.53       11.33     13.19 o 
  13  13   0        5.85       16.99     16.64 o 
   0  14   0        7.79       -8.28     13.14 o 
   1  14   0       25.40       42.63     12.88 o 
   2  14   0       28.25       36.54     13.06 o 
   3  14   0       38.48       23.83      7.61 o 
   4  14   0       71.28       66.98     11.27 o 
   5  14   0        0.47       -5.87      6.25 o 
   6  14   0        1.37       16.18     14.96 o 
   7  14   0       68.80       78.84     14.43 o 
   8  14   0        1.68        5.73     13.49 o 
   9  14   0        0.09        0.59      8.80 o 
  10  14   0        9.26       10.97      9.42 o 
  11  14   0        0.18        0.56      8.88 o 
  12  14   0       34.08       38.36     27.80 o 
   1  15   0       75.22       97.47     18.40 o 
   2  15   0        0.01       10.69     10.31 o 
   3  15   0        1.99        1.47      8.42 o 
   4  15   0       44.40       59.94     15.23 o 
   5  15   0        1.04       -7.55      7.55 o 
   6  15   0        7.55       15.31     10.16 o 
   7  15   0        5.38       26.41     13.15 o 
   8  15   0       42.78       57.34     13.78 o 
   9  15   0       32.48       37.61     17.31 o 
  10  15   0        4.32        7.10      9.32 o 
  11  15   0       21.28       14.39     19.14 o 
   0  16   0       23.07       25.15     18.70 o 
   1  16   0      106.47      111.50     21.13 o 
   2  16   0        0.03        8.69     10.73 o 
   3  16   0       90.25       92.44     20.28 o 
   4  16   0        8.80       17.17     10.98 o 
   5  16   0       47.66       67.26     15.80 o 
   6  16   0        0.04        4.04      8.99 o 
   7  16   0        1.93       -1.49      8.75 o 
   8  16   0        0.88       21.00     13.25 o 
   9  16   0        7.61        5.61     10.77 o 
  10  16   0       25.93       18.08     16.41 o 
   1  17   0        0.00       -9.83     11.32 o 
   2  17   0        0.36       -1.36      9.82 o 
   3  17   0        1.08       -6.07     11.15 o 
   4  17   0       12.46       13.06     11.11 o 
   5  17   0        0.01       -1.70      9.49 o 
   6  17   0       22.25        7.92     11.35 o 
   7  17   0        0.65       -1.89     10.09 o 
   8  17   0       17.08       16.49     13.68 o 
   9  17   0        0.95        6.36     15.52 o 
   0  18   0       17.97       22.90     20.24 o 
   1  18   0       24.27       10.90     12.34 o 
   2  18   0       15.41        5.79     10.79 o 
   3  18   0       12.28       -3.56     10.23 o 
   4  18   0       16.40       17.39     12.46 o 
   5  18   0        1.17        9.96     12.51 o 
   6  18   0        0.19        8.61     14.52 o 
   7  18   0        7.44       -8.57     12.98 o 
   1  19   0       33.57       20.75     15.26 o 
   2  19   0       15.48        6.84     12.57 o 
   3  19   0        6.06       13.69     13.96 o 
   4  19   0       26.54       36.44     17.48 o 
   5  19   0        2.00      -15.46     16.32 o 
   2   0   1     1138.17     1096.60     23.93 o 
   3   0   1      326.25      302.54      8.93 o 
   4   0   1      112.79      106.28      4.50 o 
   5   0   1     2721.68     2724.82     58.16 o 
   6   0   1      835.22      920.96     23.98 o 
   7   0   1      306.73      275.69     10.46 o 
   8   0   1      447.86      482.75     19.78 o 
   9   0   1      439.59      413.37     19.93 o 
  10   0   1      153.37      159.88     12.60 o 
  11   0   1      134.18      131.75     15.51 o 
  12   0   1        0.23        6.32      7.58 o 
  13   0   1        0.05        8.07      6.49 o 
  14   0   1      148.21      130.49     13.61 o 
  15   0   1        2.11       18.59     14.64 o 
  16   0   1        7.02        2.59     11.41 o 
  17   0   1        5.08        2.71     16.22 o 
   1   1   1      994.61      861.41      9.32 o 
   2   1   1    10056.80     9213.94     76.62 o 
   3   1   1     1438.60     1241.89     21.31 o 
   4   1   1       38.87       30.74      3.17 o 
   5   1   1     1018.63     1056.79     17.33 o 
   6   1   1      643.97      658.09     13.75 o 
   7   1   1      181.42      188.75      6.72 o 
   8   1   1       75.79       89.36      5.02 o 
   9   1   1      107.61      119.73      7.05 o 
  10   1   1       79.15       86.21      6.33 o 
  11   1   1      242.57      238.49     11.00 o 
  12   1   1       30.40       45.33      5.84 o 
  13   1   1       41.53       47.54      7.94 o 
  14   1   1      107.36      107.77      9.67 o 
  15   1   1       24.88       41.20      8.74 o 
  16   1   1       43.37       23.09      8.54 o 
  17   1   1        6.56       14.34      9.40 o 
   0   2   1        7.40        9.40      1.11 o 
   1   2   1      471.08      440.12      7.64 o 
   2   2   1    21033.14    20306.48    230.66 o 
   3   2   1     4354.13     4031.71     65.06 o 
   4   2   1     1823.82     1917.98     48.46 o 
   5   2   1      280.29      286.84      7.10 o 
   6   2   1      446.58      444.17     10.80 o 
   7   2   1     1347.66     1381.24     27.30 o 
   8   2   1      420.44      454.33     12.12 o 
   9   2   1      238.76      239.01      8.74 o 
  10   2   1      142.37      138.48      8.08 o 
  11   2   1       51.38       53.22      5.92 o 
  12   2   1      160.12      164.22     10.05 o 
  13   2   1       86.64       86.54      7.69 o 
  14   2   1       23.96       27.67      6.84 o 
  15   2   1        9.30       15.76      7.02 o 
  16   2   1       10.84       22.34      8.55 o 
  17   2   1        6.58       16.50     12.70 o 
   0   3   1      686.19      619.04     18.87 o 
   1   3   1    11855.61    11434.27    141.38 o 
   2   3   1     4577.56     4553.44     58.90 o 
   3   3   1      219.41      223.45      9.30 o 
   4   3   1      829.12      820.27     17.82 o 
   5   3   1      158.53      154.84      4.76 o 
   6   3   1      652.00      662.65     13.79 o 
   7   3   1      408.76      411.54     10.59 o 
   8   3   1      277.74      295.72      9.65 o 
   9   3   1      177.23      201.01      8.46 o 
  10   3   1       44.56       42.49      4.51 o 
  11   3   1      362.90      350.29     15.97 o 
  12   3   1       92.94       89.06      8.14 o 
  13   3   1       66.44       64.83      7.50 o 
  14   3   1      148.67      163.77     16.69 o 
  15   3   1       55.33       62.67      8.92 o 
  16   3   1       14.95       16.94      7.88 o 
  17   3   1        5.03        9.35     10.33 o 
   0   4   1      982.12      940.09     34.51 o 
   1   4   1     7614.05     7502.61    113.20 o 
   2   4   1     2522.44     2407.69     33.06 o 
   3   4   1      326.57      366.36      7.36 o 
   4   4   1      199.47      199.91      5.24 o 
   5   4   1      176.56      179.03      5.08 o 
   6   4   1       56.90       56.91      3.51 o 
   7   4   1      794.65      844.77     19.18 o 
   8   4   1       50.09       57.40      4.80 o 
   9   4   1       45.12       41.70      5.29 o 
  10   4   1       48.69       49.24      4.76 o 
  11   4   1      155.64      144.50      9.13 o 
  12   4   1       75.13       73.71      6.98 o 
  13   4   1      123.29      136.82     10.18 o 
  14   4   1       14.98       15.30      5.04 o 
  15   4   1        9.60        7.53      6.06 o 
  16   4   1       16.98        4.24      6.94 o 
  17   4   1        8.46       11.96     10.19 o 
   0   5   1       95.91      103.42      9.01 o 
   1   5   1      181.51      192.55      5.70 o 
   2   5   1     1928.68     1798.97     26.18 o 
   3   5   1      815.12      802.96     13.73 o 
   4   5   1      427.53      489.26     10.11 o 
   5   5   1      381.05      386.25      9.36 o 
   6   5   1      227.95      239.09      8.00 o 
   7   5   1      108.05      114.28      5.85 o 
   8   5   1      577.46      582.31     17.31 o 
   9   5   1      154.02      137.98      7.72 o 
  10   5   1      501.26      450.83     16.64 o 
  11   5   1       23.36       23.42      5.13 o 
  12   5   1      151.54      130.74      8.69 o 
  13   5   1       58.31       56.18      9.36 o 
  14   5   1       28.35       35.38      7.78 o 
  15   5   1        1.35       18.10      6.47 o 
  16   5   1        7.71       18.31      9.47 o 
  17   5   1        3.94       41.12     16.96 o 
   0   6   1        0.14        0.08      2.40 o 
   1   6   1      384.23      411.43     12.23 o 
   2   6   1      776.43      793.87     13.96 o 
   3   6   1      430.61      443.38      8.52 o 
   4   6   1       71.13       73.27      4.46 o 
   5   6   1      991.58      986.40     20.54 o 
   6   6   1      107.76      118.42      5.47 o 
   7   6   1       64.20       67.12      5.20 o 
   8   6   1      152.49      163.12      7.91 o 
   9   6   1      112.04      113.94      7.47 o 
  10   6   1        3.44        5.23      3.08 o 
  11   6   1      525.32      502.62     19.46 o 
  12   6   1       14.84       18.60      5.87 o 
  13   6   1       87.47       98.96     10.18 o 
  14   6   1       59.96       64.71      9.24 o 
  15   6   1       16.53       26.49      8.72 o 
  16   6   1        4.82       12.92     11.40 o 
   0   7   1      304.08      302.99     10.07 o 
   1   7   1      240.62      243.48      5.60 o 
   2   7   1      422.24      391.08      7.68 o 
   3   7   1        7.09        2.61      2.13 o 
   4   7   1      139.19      143.23      4.70 o 
   5   7   1      625.44      638.50     14.11 o 
   6   7   1      258.86      259.41      8.57 o 
   7   7   1       20.77       24.71      4.62 o 
   8   7   1       38.16       40.08      5.65 o 
   9   7   1        0.63        6.20      3.60 o 
  10   7   1        8.72       19.91      4.34 o 
  11   7   1        5.34       10.17      3.90 o 
  12   7   1       24.27       15.20      4.51 o 
  13   7   1       35.49       34.82      6.88 o 
  14   7   1       21.52       27.01      7.46 o 
  15   7   1        0.56       10.01      8.46 o 
  16   7   1        6.52        7.65     12.73 o 
   0   8   1       64.08       60.50      4.33 o 
   1   8   1      593.01      591.78     11.85 o 
   2   8   1      375.97      354.61      8.88 o 
   3   8   1      708.27      699.71     13.51 o 
   4   8   1      939.22      926.08     20.03 o 
   5   8   1       48.13       51.43      4.23 o 
   6   8   1       83.32       83.78      4.48 o 
   7   8   1       20.06       28.29      4.32 o 
   8   8   1      215.88      214.95      9.26 o 
   9   8   1      303.99      282.31     11.72 o 
  10   8   1       84.33       90.04      7.14 o 
  11   8   1       18.23       17.55      4.79 o 
  12   8   1       19.31       21.93      5.87 o 
  13   8   1       53.16       60.81     10.79 o 
  14   8   1       28.20       21.85      9.01 o 
  15   8   1       27.39       21.26     10.20 o 
  16   8   1        4.43       16.11     14.70 o 
   0   9   1        2.74        7.58      2.57 o 
   1   9   1      196.34      200.26      5.95 o 
   2   9   1       77.22       85.48      6.18 o 
   3   9   1       52.73       78.24     12.95 o 
   4   9   1       80.40      100.40      7.14 o 
   5   9   1       78.93       90.87      7.04 o 
   6   9   1        1.76        3.20      3.54 o 
   7   9   1        5.37        8.01      4.92 o 
   8   9   1       54.46       54.63      4.82 o 
   9   9   1       75.53       74.09      6.09 o 
  10   9   1       26.36       26.07      4.67 o 
  11   9   1       46.71       60.55      7.86 o 
  12   9   1       20.57       14.38      6.58 o 
  13   9   1       26.89       57.82     13.72 o 
  14   9   1        6.10        0.74      5.74 o 
  15   9   1        2.05        2.17      7.64 o 
   0  10   1       41.45       50.50      6.00 o 
   1  10   1      206.63      211.18      9.33 o 
   2  10   1      115.07      111.57      7.67 o 
   3  10   1       18.13       21.03      6.67 o 
   4  10   1       76.74       86.36      7.43 o 
   5  10   1       28.14       28.77      5.14 o 
   6  10   1      131.37      146.39     10.27 o 
   7  10   1      120.34      125.02      9.93 o 
   8  10   1       14.75       16.48      5.59 o 
   9  10   1        5.57       14.92      5.42 o 
  10  10   1       11.98       20.96      5.94 o 
  11  10   1       62.11       68.29      9.20 o 
  12  10   1       29.72       45.62      8.96 o 
  13  10   1       17.35       16.30      8.83 o 
  14  10   1       15.34       27.55     11.91 o 
  15  10   1        6.73        2.10      9.57 o 
   0  11   1       77.90       65.57      5.37 o 
   1  11   1       99.36      100.52      6.59 o 
   2  11   1       90.22       93.50      7.29 o 
   3  11   1      105.48      107.67      8.00 o 
   4  11   1       13.93       26.33      8.06 o 
   5  11   1      114.65      109.75      9.08 o 
   6  11   1       35.49       46.96      6.99 o 
   7  11   1        7.11        6.64      4.62 o 
   8  11   1        3.78       -3.53      4.74 o 
   9  11   1       54.84       65.44      8.41 o 
  10  11   1       42.84       43.80      7.46 o 
  11  11   1        8.66        5.90      6.07 o 
  12  11   1        1.77        2.58      6.54 o 
  13  11   1       42.87       47.39     11.46 o 
  14  11   1        5.43       12.49     10.04 o 
   0  12   1       28.19       32.03     10.38 o 
   1  12   1      168.94      164.75      9.34 o 
   2  12   1       34.93       41.45      6.31 o 
   3  12   1      193.82      213.09     12.40 o 
   4  12   1       27.30       42.05      7.90 o 
   5  12   1       10.15        6.41      4.43 o 
   6  12   1      322.06      311.97     16.67 o 
   7  12   1       43.82       45.96      7.67 o 
   8  12   1       15.11       14.91      6.31 o 
   9  12   1       27.48       29.89      8.01 o 
  10  12   1       55.05       73.24      9.49 o 
  11  12   1       17.40        5.36      6.54 o 
  12  12   1       13.89        8.38      8.10 o 
  13  12   1        6.54       16.29     10.40 o 
  14  12   1        4.80       15.47     12.33 o 
   0  13   1        6.99       -0.71      7.15 o 
   1  13   1        3.21       14.86      6.96 o 
   2  13   1       98.96       92.60      8.42 o 
   3  13   1       32.86       42.43      7.45 o 
   4  13   1       19.71       29.10      7.54 o 
   5  13   1       55.12       74.43      8.41 o 
   6  13   1       74.81       89.22      9.61 o 
   7  13   1       22.03       24.52      8.05 o 
   8  13   1       16.00        6.93      5.60 o 
   9  13   1       25.48       18.89      7.55 o 
  10  13   1       15.53        5.27      5.57 o 
  11  13   1        8.72       19.82      8.41 o 
  12  13   1       13.39       13.37      9.60 o 
  13  13   1       15.56       19.86     11.39 o 
   0  14   1      112.98      114.92     18.91 o 
   1  14   1       39.52       30.11      9.05 o 
   2  14   1       47.52       45.38      9.68 o 
   3  14   1       76.82       72.79      7.69 o 
   4  14   1        2.35        0.42      3.98 o 
   5  14   1       20.40       17.49      7.65 o 
   6  14   1      221.12      219.24     15.35 o 
   7  14   1       51.87       64.78      9.41 o 
   8  14   1       14.29       28.73      8.31 o 
   9  14   1        9.52        4.57      5.81 o 
  10  14   1       16.66        5.33      6.52 o 
  11  14   1        7.11       47.54     23.16 o 
  12  14   1       19.22       10.36     10.22 o 
   0  15   1        4.99       -5.03      9.23 o 
   1  15   1       11.77       18.95      8.66 o 
   2  15   1        1.41       13.58      7.27 o 
   3  15   1       13.44       41.93      9.89 o 
   4  15   1        7.60       -1.09      5.77 o 
   5  15   1       22.95       39.53      7.99 o 
   6  15   1        7.21       14.05      6.47 o 
   7  15   1        1.94       10.39      6.07 o 
   8  15   1       20.81       10.82      6.34 o 
   9  15   1        1.59        1.32      5.57 o 
  10  15   1       13.84       14.57      8.08 o 
  11  15   1        5.11       -2.53      7.57 o 
   0  16   1       71.80       93.00     21.68 o 
   1  16   1       31.76       39.03     10.02 o 
   2  16   1       82.82       82.67     13.31 o 
   3  16   1       27.36       38.02     10.28 o 
   4  16   1        4.06       10.09      8.23 o 
   5  16   1       25.35       18.73      8.58 o 
   6  16   1       55.27       44.20     10.90 o 
   7  16   1       15.85        1.03      6.33 o 
   8  16   1        3.77        7.24      9.25 o 
   9  16   1        9.73        3.08      9.25 o 
  10  16   1       28.32       34.32     13.65 o 
   0  17   1       74.24       87.39     20.81 o 
   1  17   1        8.73       14.53      8.56 o 
   2  17   1       20.94       12.92      8.65 o 
   3  17   1       56.15       30.14     10.29 o 
   4  17   1        7.28        5.89      7.25 o 
   5  17   1        0.17        4.48      7.47 o 
   6  17   1       11.19        3.28      7.05 o 
   7  17   1        2.15       14.13      8.94 o 
   8  17   1        6.17       11.27      9.56 o 
   9  17   1        1.49       16.50     15.77 o 
   0  18   1       10.35        1.58      9.90 o 
   1  18   1       10.68        9.48      8.73 o 
   2  18   1       26.91       20.90     10.02 o 
   3  18   1        0.53       -0.30      6.87 o 
   4  18   1        9.84        4.51      7.68 o 
   5  18   1        5.37       16.73      9.67 o 
   6  18   1       24.27       21.25      9.99 o 
   7  18   1        1.15       -2.23      9.18 o 
   0  19   1       20.72        8.96     12.94 o 
   1  19   1        3.11        1.38      7.72 o 
   2  19   1       15.09        8.53      8.79 o 
   3  19   1        0.45        4.05      8.36 o 
   4  19   1       10.57        9.84      9.84 o 
   5  19   1        5.04       13.86      9.56 o 
   0   0   2     2109.01     2208.26     70.02 o 
   1   0   2      952.56      894.93     22.06 o 
   2   0   2       23.89       20.69      2.80 o 
   3   0   2       73.00       66.50      4.85 o 
   4   0   2       26.36       28.05      2.21 o 
   5   0   2        3.54        3.50      2.76 o 
   6   0   2      760.02      812.78     19.56 o 
   7   0   2        3.27        3.69      2.53 o 
   8   0   2       79.59       78.32      6.07 o 
   9   0   2       81.45       72.01      8.80 o 
  10   0   2       16.14       11.95     10.67 o 
  11   0   2      255.75      217.47     18.48 o 
  12   0   2        9.02        5.78      6.06 o 
  13   0   2       47.00       42.78     11.04 o 
  14   0   2      102.42       98.29     18.38 o 
  15   0   2       50.36       39.11     14.61 o 
  16   0   2        3.88       30.75     21.57 o 
  17   0   2       33.23       35.68     16.23 o 
   0   1   2      225.28      233.28      8.03 o 
   1   1   2      164.79      156.68      3.18 o 
   2   1   2      172.50      157.90      5.31 o 
   3   1   2      183.56      195.27      5.17 o 
   4   1   2      791.52      866.30     23.63 o 
   5   1   2      257.25      252.40      5.68 o 
   6   1   2      115.97      129.46      4.46 o 
   7   1   2      557.77      562.95     13.44 o 
   8   1   2      559.35      550.06     13.03 o 
   9   1   2        3.34       10.75      4.01 o 
  10   1   2       31.35       36.98      4.17 o 
  11   1   2       14.69       19.78      4.39 o 
  12   1   2       52.61       50.86      6.81 o 
  13   1   2      131.57      123.94     11.71 o 
  14   1   2       36.97       35.76      9.31 o 
  15   1   2        2.86        4.49      6.50 o 
  16   1   2        3.90        6.77      7.11 o 
  17   1   2        3.41        2.75      7.43 o 
   0   2   2     3572.13     3482.36     75.40 o 
   1   2   2     5936.55     6053.49     97.35 o 
   2   2   2     2524.43     2218.54     31.11 o 
   3   2   2     1675.81     1625.08     22.11 o 
   4   2   2     1543.94     1473.77     42.18 o 
   5   2   2      477.34      494.28     13.74 o 
   6   2   2      131.48      125.91      4.41 o 
   7   2   2       91.33      102.71      4.10 o 
   8   2   2       23.40       30.44      3.67 o 
   9   2   2      151.95      147.76      6.37 o 
  10   2   2       62.85       66.30      4.91 o 
  11   2   2      108.31      120.77      7.05 o 
  12   2   2      288.38      288.21     13.56 o 
  13   2   2       40.18       36.47      6.34 o 
  14   2   2       78.97       90.45     12.16 o 
  15   2   2       32.30       34.13      9.41 o 
  16   2   2        1.18       -3.07      6.53 o 
  17   2   2       32.15       35.83     11.71 o 
   0   3   2    15912.75    16108.69    394.00 o 
   1   3   2      320.33      325.32      6.51 o 
   2   3   2      559.37      560.20     11.98 o 
   3   3   2      135.34      125.40      4.66 o 
   4   3   2      499.56      475.30     13.93 o 
   5   3   2      434.90      428.35     11.61 o 
   6   3   2      253.28      245.36      9.65 o 
   7   3   2       23.15       28.20      4.28 o 
   8   3   2       59.61       56.64      5.81 o 
   9   3   2       23.50       24.70      3.21 o 
  10   3   2       98.04       99.01      6.41 o 
  11   3   2      124.92      122.89      9.00 o 
  12   3   2        7.17        8.27      4.34 o 
  13   3   2       50.45       35.69      8.09 o 
  14   3   2       28.08       27.11      9.03 o 
  15   3   2       26.78       47.36     14.22 o 
  16   3   2        2.75       12.65      8.40 o 
  17   3   2        7.42       22.53     12.03 o 
   0   4   2     5027.12     4670.22    166.06 o 
   1   4   2     4597.96     4577.98     74.12 o 
   2   4   2      233.74      236.49      5.89 o 
   3   4   2      693.96      748.56     13.63 o 
   4   4   2      107.17      108.82      4.08 o 
   5   4   2      471.26      461.08     10.62 o 
   6   4   2      384.94      392.47     14.43 o 
   7   4   2      504.67      486.65     14.07 o 
   8   4   2      200.98      191.96      7.49 o 
   9   4   2       92.50       86.90      4.90 o 
  10   4   2       17.38       31.88      4.92 o 
  11   4   2       45.39       47.88      6.08 o 
  12   4   2       57.02       44.39      6.51 o 
  13   4   2        4.03        6.17      4.58 o 
  14   4   2       43.11       39.25      7.40 o 
  15   4   2       20.89       33.54      9.91 o 
  16   4   2        8.02        8.76      8.24 o 
  17   4   2       23.16       10.92     10.64 o 
   0   5   2       25.72       25.00      6.26 o 
   1   5   2     2036.26     2044.56     35.61 o 
   2   5   2     1671.15     1731.81     40.60 o 
   3   5   2      140.91      116.69      4.28 o 
   4   5   2      118.48      124.61      5.61 o 
   5   5   2      163.06      157.92      5.38 o 
   6   5   2       48.27       51.87      3.32 o 
   7   5   2       31.33       36.44      3.07 o 
   8   5   2       79.69       86.37      6.74 o 
   9   5   2      206.54      187.04      7.63 o 
  10   5   2       56.81       65.15      6.74 o 
  11   5   2       32.58       37.14      6.22 o 
  12   5   2       42.78       51.60      7.82 o 
  13   5   2       40.18       40.37      7.58 o 
  14   5   2        7.34       14.11      6.78 o 
  15   5   2        8.30        5.78      7.56 o 
  16   5   2        0.38       16.37      8.46 o 
   0   6   2      338.29      345.47     22.84 o 
   1   6   2       42.42       36.89      4.11 o 
   2   6   2      140.51      126.35      4.99 o 
   3   6   2      784.70      806.55     16.47 o 
   4   6   2      471.88      511.24     12.39 o 
   5   6   2       87.69       94.45      4.81 o 
   6   6   2      557.20      556.31     13.99 o 
   7   6   2      181.88      193.84      7.32 o 
   8   6   2      290.48      289.35     10.01 o 
   9   6   2      186.77      181.84      8.06 o 
  10   6   2       48.54       53.47      6.53 o 
  11   6   2        5.48       12.15      5.24 o 
  12   6   2      168.43      158.79     12.12 o 
  13   6   2        1.35        6.12      4.99 o 
  14   6   2       18.75       14.64      6.38 o 
  15   6   2       12.87       12.04      8.02 o 
  16   6   2        5.62       15.75      9.90 o 
   0   7   2      643.15      616.05     22.58 o 
   1   7   2     1302.87     1338.77     29.21 o 
   2   7   2      566.72      600.65     14.63 o 
   3   7   2      565.12      560.35     13.02 o 
   4   7   2      268.03      285.51      8.64 o 
   5   7   2      347.61      341.25     10.00 o 
   6   7   2       38.29       39.10      3.55 o 
   7   7   2       11.34       11.26      5.07 o 
   8   7   2      234.56      227.98      9.20 o 
   9   7   2       20.03       18.47      3.77 o 
  10   7   2       33.60       31.56      5.35 o 
  11   7   2        9.75       20.58      4.85 o 
  12   7   2       29.66       32.74      6.87 o 
  13   7   2       32.13       18.52      6.46 o 
  14   7   2       33.32       49.69      9.75 o 
  15   7   2       15.68       14.86      9.80 o 
  16   7   2        5.53       12.04     11.91 o 
   0   8   2      117.70      122.61      7.55 o 
   1   8   2       52.66       63.50      3.65 o 
   2   8   2       35.93       31.45      4.01 o 
   3   8   2      357.01      360.50      9.70 o 
   4   8   2      214.25      205.54      9.71 o 
   5   8   2       57.14       58.53      4.29 o 
   6   8   2       50.18       51.54      4.99 o 
   7   8   2      116.65      118.78      6.96 o 
   8   8   2      158.23      146.05      7.43 o 
   9   8   2      394.35      384.31     14.16 o 
  10   8   2      323.31      289.92     14.04 o 
  11   8   2      173.23      165.41     11.54 o 
  12   8   2       19.55       10.55      5.23 o 
  13   8   2       20.86       13.85      5.77 o 
  14   8   2       23.23       28.78      9.82 o 
  15   8   2        5.91        2.03      8.51 o 
   0   9   2       42.50       47.14      5.60 o 
   1   9   2      272.12      259.38      8.01 o 
   2   9   2        6.73        8.50      2.45 o 
   3   9   2      253.27      265.16      7.82 o 
   4   9   2      141.99      149.44      7.74 o 
   5   9   2       39.98       39.31      3.82 o 
   6   9   2       64.42       56.35      4.52 o 
   7   9   2       12.45       12.88      3.48 o 
   8   9   2      206.49      193.83      9.87 o 
   9   9   2        0.40        7.02      3.81 o 
  10   9   2       39.72       42.83      5.98 o 
  11   9   2       33.42       47.78      9.60 o 
  12   9   2       11.36       12.59      7.29 o 
  13   9   2        8.21       13.08      7.98 o 
  14   9   2       13.53       11.41      8.07 o 
  15   9   2       17.20       33.46     17.51 o 
   0  10   2       50.01       53.11      6.29 o 
   1  10   2      111.55      109.30      5.28 o 
   2  10   2      105.44      109.62      6.01 o 
   3  10   2        6.40        1.09      2.55 o 
   4  10   2      307.44      287.21     13.81 o 
   5  10   2       18.38       23.69      6.46 o 
   6  10   2      143.70      152.69     10.77 o 
   7  10   2       62.45       67.18      7.61 o 
   8  10   2      396.75      368.34     17.77 o 
   9  10   2       21.58       23.22      5.22 o 
  10  10   2      145.25      145.70     13.09 o 
  11  10   2        3.07        5.16      6.96 o 
  12  10   2       18.93       60.80     16.29 o 
  13  10   2       23.37        2.47      7.16 o 
  14  10   2        4.65       35.41     11.14 o 
  15  10   2        2.06       15.40     13.21 o 
   0  11   2      108.71      118.31      8.79 o 
   1  11   2      230.89      217.38      9.13 o 
   2  11   2       65.81       71.17      6.74 o 
   3  11   2       69.96       70.69      9.27 o 
   4  11   2      269.97      268.04     13.65 o 
   5  11   2       40.39       50.02      7.15 o 
   6  11   2       56.49       71.14      8.30 o 
   7  11   2       77.18       70.00      7.86 o 
   8  11   2        7.46       13.63      5.42 o 
   9  11   2       98.72       98.72     10.35 o 
  10  11   2       18.58        6.17      5.61 o 
  11  11   2       60.26       65.52     12.51 o 
  12  11   2        7.22       -0.89      6.47 o 
  13  11   2        4.72       12.27      9.70 o 
  14  11   2       18.09       27.39     10.95 o 
   0  12   2        1.15        1.62      5.18 o 
   1  12   2       18.17       21.52      4.47 o 
   2  12   2      154.23      146.48      9.49 o 
   3  12   2       23.27       44.71      8.25 o 
   4  12   2       50.60       65.00      7.28 o 
   5  12   2        0.39       13.06      5.19 o 
   6  12   2       13.58       12.99      5.95 o 
   7  12   2        3.46       -4.96      4.96 o 
   8  12   2      158.39      157.40     12.52 o 
   9  12   2       33.97       33.38      9.08 o 
  10  12   2       16.99       17.85      8.02 o 
  11  12   2        1.02       -4.40      7.60 o 
  12  12   2        8.12       -2.70      7.15 o 
  13  12   2        3.23       -8.63      8.63 o 
   0  13   2      108.12      155.55     20.92 o 
   1  13   2      201.46      203.73     15.76 o 
   2  13   2        3.79        4.50      3.85 o 
   3  13   2       54.91       63.11      7.33 o 
   4  13   2       63.36       63.86      9.57 o 
   5  13   2       34.74       40.71      7.17 o 
   6  13   2        1.33       -4.90      4.92 o 
   7  13   2       24.67       32.50      7.09 o 
   8  13   2       96.79      101.94     10.67 o 
   9  13   2        6.66       14.77      7.30 o 
  10  13   2       19.17       29.56     11.06 o 
  11  13   2       13.58        7.50      7.90 o 
  12  13   2        4.54       15.90     10.66 o 
  13  13   2        3.50        6.53      9.08 o 
   0  14   2        5.01        7.93      9.00 o 
   1  14   2      215.60      220.36     18.29 o 
   2  14   2       43.22       41.67      9.32 o 
   3  14   2       61.86       74.20      8.18 o 
   4  14   2       29.98       43.44      6.91 o 
   5  14   2       42.91       49.22      7.24 o 
   6  14   2       60.00       67.55      9.27 o 
   7  14   2        7.54        7.21      5.52 o 
   8  14   2        0.49       -0.02      5.22 o 
   9  14   2       21.13       40.48     10.40 o 
  10  14   2        1.08       -2.48      7.55 o 
  11  14   2        3.11        5.79      7.78 o 
  12  14   2        1.22       -2.12      8.34 o 
   0  15   2        6.87       13.47     11.26 o 
   1  15   2       50.19       39.99     11.25 o 
   2  15   2        4.41        6.28      6.54 o 
   3  15   2        1.32        2.35      6.04 o 
   4  15   2       49.12       55.73     10.97 o 
   5  15   2       41.29       14.27      8.05 o 
   6  15   2        3.41        2.64      4.93 o 
   7  15   2       19.30       19.51      6.54 o 
   8  15   2       61.30       39.76      9.84 o 
   9  15   2       10.83       11.36      8.66 o 
  10  15   2        8.02        4.23      8.08 o 
  11  15   2        1.61        8.53     11.16 o 
   0  16   2       35.19       59.65     21.18 o 
   1  16   2      121.83      128.86     15.61 o 
   2  16   2        7.75        5.56      6.69 o 
   3  16   2       11.07        2.52      6.10 o 
   4  16   2       34.06       30.18      9.92 o 
   5  16   2        1.83        3.11      6.45 o 
   6  16   2        2.02        0.33      5.90 o 
   7  16   2        1.59        6.20      8.03 o 
   8  16   2        4.22        2.60      7.22 o 
   9  16   2        6.86       -9.06     10.00 o 
  10  16   2        1.20       31.95     13.91 o 
   0  17   2        0.30       -2.13      9.66 o 
   1  17   2        7.38       13.74      8.46 o 
   2  17   2        3.09        4.67      7.26 o 
   3  17   2        9.53        9.66      7.95 o 
   4  17   2       33.82       35.06     10.65 o 
   5  17   2       10.13       10.79      8.25 o 
   6  17   2        1.06        3.76      7.04 o 
   7  17   2        8.48       -2.25      7.80 o 
   8  17   2       17.25       18.68     11.93 o 
   0  18   2       21.96       41.08     17.22 o 
   1  18   2       18.30        8.34      8.29 o 
   2  18   2       11.30       37.94     11.05 o 
   3  18   2        9.84       30.06     14.34 o 
   4  18   2        5.52       11.45      8.97 o 
   5  18   2        6.64        6.01      8.85 o 
   6  18   2        7.38        8.87      9.44 o 
   0  19   2        2.53        7.72     12.67 o 
   1  19   2        4.58       10.39      8.79 o 
   2  19   2        1.54       -0.85      7.15 o 
   3  19   2        1.58        0.89      6.88 o 
   4  19   2       19.16       24.81     11.29 o 
   0   0   3      109.30      106.00      8.59 o 
   1   0   3       98.90       93.22      6.35 o 
   2   0   3      232.36      209.93     11.17 o 
   3   0   3      174.67      171.43      6.46 o 
   4   0   3       79.75       89.15      4.09 o 
   5   0   3       90.50       97.58      7.19 o 
   6   0   3       41.81       44.60      2.71 o 
   7   0   3      145.20      160.44      7.50 o 
   8   0   3      251.15      223.23     15.88 o 
   9   0   3      110.00      110.04      8.14 o 
  10   0   3      444.40      391.34     32.98 o 
  11   0   3        6.92        9.91      9.12 o 
  12   0   3      128.46      118.54     19.69 o 
  13   0   3       31.01       24.18     12.88 o 
  14   0   3       94.74       95.78     27.85 o 
  15   0   3        3.54       -4.46     10.10 o 
  16   0   3        1.13        5.04     13.86 o 
  17   0   3        0.60       -7.44     13.78 o 
   0   1   3       64.03       69.39      5.66 o 
   1   1   3       68.58       71.02      3.15 o 
   2   1   3     1024.26     1043.90     25.94 o 
   3   1   3      118.97      120.11      3.59 o 
   4   1   3      231.23      238.44      6.81 o 
   5   1   3        5.42       11.21      5.69 o 
   6   1   3       35.17       36.82      3.25 o 
   7   1   3       43.62       48.78      3.78 o 
   8   1   3       66.72       60.46      4.58 o 
   9   1   3        0.63        0.16      2.42 o 
  10   1   3      134.47      124.84      9.46 o 
  11   1   3       76.68       83.09     11.83 o 
  12   1   3       10.07       29.37     10.82 o 
  13   1   3       24.79       31.20      9.26 o 
  14   1   3      198.64      221.68     20.66 o 
  15   1   3       13.69       14.69      9.24 o 
  16   1   3        0.27        1.65      7.35 o 
  17   1   3       11.60       17.42     10.56 o 
   0   2   3        0.90        3.37      2.71 o 
   1   2   3        2.70        2.64      1.77 o 
   2   2   3      697.53      731.38     13.05 o 
   3   2   3      482.24      460.94      6.83 o 
   4   2   3      529.89      544.88     13.42 o 
   5   2   3      525.39      552.91     21.00 o 
   6   2   3      321.05      316.05     10.43 o 
   7   2   3       46.55       47.25      4.46 o 
   8   2   3        6.88       13.54      4.72 o 
   9   2   3       23.33       38.00      6.01 o 
  10   2   3      339.58      315.60     14.40 o 
  11   2   3      101.50       90.83      9.35 o 
  12   2   3       41.08       79.95     15.83 o 
  13   2   3       19.08       25.27      8.86 o 
  14   2   3       12.34        5.70      6.92 o 
  15   2   3       13.40       20.57      9.58 o 
  16   2   3        5.26       -8.49      8.49 o 
   0   3   3      187.66      175.02      8.28 o 
   1   3   3      215.30      222.26      5.90 o 
   2   3   3      956.74     1009.40     18.53 o 
   3   3   3      600.50      573.09     10.30 o 
   4   3   3       66.51       73.37      7.24 o 
   5   3   3      788.66      807.43     21.03 o 
   6   3   3      897.78      982.77     30.87 o 
   7   3   3      141.06      140.31      7.63 o 
   8   3   3       41.44       53.60      5.99 o 
   9   3   3       42.11       38.08      5.18 o 
  10   3   3      215.64      194.58     11.95 o 
  11   3   3      135.02      121.64      9.29 o 
  12   3   3       34.05       59.91     10.66 o 
  13   3   3       42.80       54.23     10.96 o 
  14   3   3       55.02       66.23     11.80 o 
  15   3   3       29.65       27.39     12.52 o 
  16   3   3        2.94       -1.84      7.11 o 
   0   4   3      159.55      174.06      8.36 o 
   1   4   3      312.11      316.80      7.84 o 
   2   4   3      252.13      258.37      6.91 o 
   3   4   3     1123.98     1111.26     25.44 o 
   4   4   3      199.04      207.40      7.38 o 
   5   4   3      224.47      241.13     11.51 o 
   6   4   3      555.16      597.64     20.75 o 
   7   4   3      137.84      129.23      7.44 o 
   8   4   3      106.49      115.64      7.95 o 
   9   4   3       32.94       36.28      5.69 o 
  10   4   3      757.59      707.18     26.69 o 
  11   4   3       36.62       54.85      8.51 o 
  12   4   3      112.57      110.11      9.79 o 
  13   4   3       12.21        3.42      6.48 o 
  14   4   3       99.69       90.47     13.97 o 
  15   4   3       41.24       54.87     12.40 o 
  16   4   3        3.04       12.45      8.77 o 
   0   5   3       41.29       48.72      5.50 o 
   1   5   3      138.05      145.86      5.76 o 
   2   5   3     5647.91     6127.41    115.56 o 
   3   5   3     1439.83     1423.49     28.72 o 
   4   5   3     1155.63     1207.82     23.21 o 
   5   5   3       74.22       71.43      5.02 o 
   6   5   3      141.09      146.75     12.18 o 
   7   5   3       41.67       63.36      6.56 o 
   8   5   3       18.03       20.52      5.77 o 
   9   5   3       70.24       81.88     10.32 o 
  10   5   3      166.11      180.53     12.57 o 
  11   5   3        4.27       13.91      4.81 o 
  12   5   3       98.85      101.93      9.62 o 
  13   5   3       38.85       46.90     11.94 o 
  14   5   3       86.51      105.57     14.74 o 
  15   5   3       30.21       43.69     12.11 o 
  16   5   3       15.91       13.15      8.90 o 
   0   6   3      327.19      330.11     13.29 o 
   1   6   3      961.13      984.73     21.20 o 
   2   6   3      107.07       90.63      5.09 o 
   3   6   3     2665.06     2710.85     56.89 o 
   4   6   3      332.16      309.76      8.97 o 
   5   6   3       28.34       35.03      3.75 o 
   6   6   3      535.88      515.31     13.96 o 
   7   6   3       31.49       30.36      3.93 o 
   8   6   3      272.67      277.10     15.20 o 
   9   6   3      221.69      220.83     12.72 o 
  10   6   3      176.72      146.75     10.91 o 
  11   6   3       47.33       40.94      6.48 o 
  12   6   3       55.37       44.78      7.79 o 
  13   6   3       10.84       15.39      6.32 o 
  14   6   3        9.45        6.40      7.48 o 
  15   6   3       55.09       37.66     12.99 o 
  16   6   3        8.67        0.37      9.52 o 
   0   7   3      327.69      310.86     17.80 o 
   1   7   3      109.94       98.97      5.93 o 
   2   7   3     1434.26     1471.06     34.44 o 
   3   7   3       91.59       89.92      4.85 o 
   4   7   3      163.18      159.34      6.46 o 
   5   7   3       64.09       64.43      4.29 o 
   6   7   3       33.24       35.27      3.54 o 
   7   7   3       52.63       50.39      6.34 o 
   8   7   3        4.52        3.52      3.25 o 
   9   7   3      154.69      135.22     10.24 o 
  10   7   3      252.80      254.24     14.94 o 
  11   7   3       48.99       51.62      8.02 o 
  12   7   3       50.43       44.64      7.74 o 
  13   7   3       12.92        6.21      5.45 o 
  14   7   3       18.02       13.02      8.05 o 
  15   7   3        5.36        4.08      8.56 o 
   0   8   3       13.34       14.10      5.49 o 
   1   8   3       38.29       47.91      3.91 o 
   2   8   3      406.93      402.76     12.17 o 
   3   8   3       77.76       66.70      4.64 o 
   4   8   3      231.99      221.52      8.50 o 
   5   8   3        7.05       12.55      3.00 o 
   6   8   3      261.94      267.67     10.13 o 
   7   8   3       32.06       40.76      5.00 o 
   8   8   3      136.37      124.22     10.84 o 
   9   8   3      107.61       98.57      8.96 o 
  10   8   3       28.06       25.90      5.87 o 
  11   8   3        8.10       15.54      5.83 o 
  12   8   3       24.02       25.65      6.77 o 
  13   8   3       10.32       15.69      7.82 o 
  14   8   3        2.40        9.49     10.00 o 
  15   8   3       37.26       53.60     15.89 o 
   0   9   3       19.02       23.50      5.11 o 
   1   9   3       27.82       48.80      6.04 o 
   2   9   3      110.07      121.50      6.26 o 
   3   9   3      308.11      308.80     10.84 o 
   4   9   3       41.31       43.70      4.10 o 
   5   9   3       88.67       84.70      6.22 o 
   6   9   3      112.68       97.02      6.34 o 
   7   9   3       37.71       64.08      8.49 o 
   8   9   3       94.22       91.31      8.55 o 
   9   9   3       81.46       75.33      7.80 o 
  10   9   3       83.75       93.71      9.62 o 
  11   9   3       23.36       23.19      7.99 o 
  12   9   3        6.37       15.44      7.64 o 
  13   9   3        0.88        8.53      7.55 o 
  14   9   3        5.77        9.88     11.43 o 
  15   9   3        2.67       26.22     15.87 o 
   0  10   3      323.38      329.33     16.31 o 
   1  10   3       24.48       21.85      3.40 o 
   2  10   3       26.72       28.89      3.60 o 
   3  10   3       40.53       36.75      4.90 o 
   4  10   3      222.89      214.11      9.34 o 
   5  10   3        0.27        5.24      4.24 o 
   6  10   3      380.21      349.18     13.19 o 
   7  10   3       59.30       70.38      7.72 o 
   8  10   3      161.13      162.12     12.28 o 
   9  10   3       75.91       71.44     11.30 o 
  10  10   3        0.48       11.18      8.47 o 
  11  10   3        3.15       14.34     10.30 o 
  12  10   3        6.90       -6.80      7.73 o 
  13  10   3        7.83        6.22      7.99 o 
  14  10   3        6.03        8.98     10.69 o 
   0  11   3       91.48       91.36     10.17 o 
   1  11   3       17.44       28.87      4.22 o 
   2  11   3       40.04       42.98      6.22 o 
   3  11   3      261.26      263.29     12.03 o 
   4  11   3        6.33       13.17      6.16 o 
   5  11   3       83.46       86.41      8.42 o 
   6  11   3      100.95      101.00      8.56 o 
   7  11   3        8.03       -0.35      3.82 o 
   8  11   3       19.18       23.18      6.60 o 
   9  11   3       15.07        8.50      7.13 o 
  10  11   3       18.43       30.54      9.36 o 
  11  11   3        3.50       12.15      7.97 o 
  12  11   3        7.93       12.06      8.64 o 
  13  11   3        5.43       -4.93      8.39 o 
   0  12   3        1.95       -4.26      4.26 o 
   1  12   3      172.51      171.98      9.63 o 
   2  12   3       61.87       73.53      7.50 o 
   3  12   3      222.40      202.02     12.22 o 
   4  12   3       24.69       34.72      6.38 o 
   5  12   3       16.95       10.94      4.85 o 
   6  12   3       26.56       35.95      6.17 o 
   7  12   3       62.97       57.74      7.77 o 
   8  12   3      170.33      163.94     13.81 o 
   9  12   3        9.26       12.91      7.96 o 
  10  12   3       25.89       29.01      9.87 o 
  11  12   3        6.70       22.17      9.67 o 
  12  12   3        9.32        5.03      8.58 o 
  13  12   3        3.68       -8.61     10.90 o 
   0  13   3       12.65       16.66      9.29 o 
   1  13   3       91.56       83.81      8.47 o 
   2  13   3       26.98       31.56      5.76 o 
   3  13   3      111.06      106.69      9.72 o 
   4  13   3       25.02       29.80      5.98 o 
   5  13   3        2.70       -2.14      4.82 o 
   6  13   3       44.52       41.25      7.14 o 
   7  13   3      118.84      127.55     14.54 o 
   8  13   3        0.75       -4.93      7.12 o 
   9  13   3        2.79        9.31      7.56 o 
  10  13   3       23.07       21.48      9.44 o 
  11  13   3       16.34       20.06      9.39 o 
  12  13   3        4.42       29.96     12.58 o 
   0  14   3      231.87      234.47     28.01 o 
   1  14   3       82.69       93.86     12.21 o 
   2  14   3       68.47       75.15     11.45 o 
   3  14   3       53.91       53.24      7.57 o 
   4  14   3        1.78        7.99      5.38 o 
   5  14   3        5.02        3.17      4.63 o 
   6  14   3        7.71        9.10      5.68 o 
   7  14   3        9.69        5.51      5.91 o 
   8  14   3        0.45        5.39      8.49 o 
   9  14   3        2.34        3.21      7.03 o 
  10  14   3        0.36       -0.77      6.57 o 
  11  14   3        1.68        9.90      8.99 o 
   0  15   3        0.44       -3.10      8.32 o 
   1  15   3       24.49       38.97     12.69 o 
   2  15   3        8.46        6.72      6.81 o 
   3  15   3       22.34       30.44      8.92 o 
   4  15   3       12.07        6.02      6.49 o 
   5  15   3       11.18       24.83      6.82 o 
   6  15   3        7.87        9.59      5.92 o 
   7  15   3        3.77        9.59      7.87 o 
   8  15   3        5.63        5.53      7.39 o 
   9  15   3        0.62        3.25      7.50 o 
  10  15   3        3.67       11.43      8.86 o 
   0  16   3       30.55       17.07     12.18 o 
   1  16   3        8.20        9.26      7.49 o 
   2  16   3        1.72       14.23      8.11 o 
   3  16   3       18.10        7.09      7.29 o 
   4  16   3        0.22        2.76      6.15 o 
   5  16   3       20.17       19.67      8.62 o 
   6  16   3       14.95        1.43      7.04 o 
   7  16   3        4.40        5.88      9.47 o 
   8  16   3        7.19       17.45     11.60 o 
   9  16   3        0.60        9.83     10.81 o 
   0  17   3        0.01       -9.31     11.37 o 
   1  17   3        6.26       -0.77      5.91 o 
   2  17   3        3.03       11.94      8.28 o 
   3  17   3        7.40        1.93      6.77 o 
   4  17   3        3.00        1.31      6.60 o 
   5  17   3        4.80       -1.42      7.90 o 
   6  17   3        4.28       -1.57      8.61 o 
   7  17   3       15.51       18.91     12.46 o 
   0  18   3        0.03       14.88     13.27 o 
   1  18   3        0.86        2.37      7.08 o 
   2  18   3        5.46        2.43     10.29 o 
   3  18   3        2.64        2.47      7.66 o 
   4  18   3        1.44       12.48      9.98 o 
   5  18   3        9.55       15.14     12.11 o 
   0  19   3        0.85       -1.19     10.57 o 
   1  19   3        2.68        4.35      8.12 o 
   0   0   4     2509.99     2686.40    100.02 o 
   1   0   4       12.79       21.60      4.40 o 
   2   0   4      453.89      457.03     14.70 o 
   3   0   4      506.55      535.91     14.96 o 
   4   0   4       32.96       37.84      3.61 o 
   5   0   4      478.79      459.25     32.65 o 
   6   0   4       32.80       72.82     12.44 o 
   7   0   4      516.87      570.28     35.85 o 
   8   0   4        9.90        7.55      8.09 o 
   9   0   4       57.35       68.53     14.96 o 
  10   0   4       28.46       28.81     10.18 o 
  11   0   4       58.08       87.79     16.47 o 
  12   0   4      194.38      167.71     23.17 o 
  13   0   4        9.06       10.87     12.54 o 
  14   0   4       46.47       52.35     19.13 o 
  15   0   4        2.27        5.39     10.91 o 
  16   0   4        0.52       -1.94     10.33 o 
   0   1   4        2.63        7.09      5.24 o 
   1   1   4       10.79       15.21      2.74 o 
   2   1   4      125.53      137.72      4.88 o 
   3   1   4      407.82      393.71      8.92 o 
   4   1   4       65.38       65.23      3.71 o 
   5   1   4      392.08      368.99     13.45 o 
   6   1   4      204.07      194.95     10.02 o 
   7   1   4      658.19      643.24     28.19 o 
   8   1   4      213.28      192.38     14.48 o 
   9   1   4      524.63      436.41     24.13 o 
  10   1   4       18.68       27.09      7.87 o 
  11   1   4       22.55       27.48      8.35 o 
  12   1   4       40.20       47.11     10.44 o 
  13   1   4      221.69      210.11     19.55 o 
  14   1   4        2.42       21.76      9.22 o 
  15   1   4        6.28       -4.80      8.12 o 
  16   1   4        7.48        1.80      8.36 o 
   0   2   4      468.11      454.74     15.74 o 
   1   2   4      325.55      319.74      8.29 o 
   2   2   4     1080.67     1146.48     29.13 o 
   3   2   4      652.74      656.72     13.72 o 
   4   2   4      124.65      115.78      5.89 o 
   5   2   4       37.32       39.32      3.93 o 
   6   2   4        7.76       13.46      4.92 o 
   7   2   4       90.67       85.12      6.00 o 
   8   2   4       67.64       65.20      7.16 o 
   9   2   4       13.75       34.66      8.12 o 
  10   2   4       23.47       16.49      7.08 o 
  11   2   4       24.38       28.11      7.96 o 
  12   2   4      113.16      132.45     15.46 o 
  13   2   4       91.32       94.76     13.88 o 
  14   2   4       10.97        6.08      7.33 o 
  15   2   4        7.70       13.62     13.83 o 
  16   2   4        0.48       18.80     14.17 o 
   0   3   4      152.02      154.08      8.84 o 
   1   3   4      125.19      137.84      5.10 o 
   2   3   4      623.90      608.20     14.36 o 
   3   3   4      121.84      118.43      5.53 o 
   4   3   4       87.59       84.64      4.04 o 
   5   3   4      242.89      276.92     10.68 o 
   6   3   4      178.40      186.40      9.26 o 
   7   3   4      105.97      112.08      7.66 o 
   8   3   4      333.92      304.76     13.32 o 
   9   3   4      422.54      411.83     20.85 o 
  10   3   4      129.84      135.02     14.07 o 
  11   3   4       37.64       61.99     10.59 o 
  12   3   4       84.66       93.28     13.33 o 
  13   3   4       27.84       26.51      9.57 o 
  14   3   4        1.95        0.38      6.45 o 
  15   3   4       12.19       19.25     10.40 o 
  16   3   4       22.46       19.61     10.23 o 
   0   4   4     1505.39     1601.35     47.33 o 
   1   4   4      230.87      234.01      7.60 o 
   2   4   4      224.85      237.33      7.46 o 
   3   4   4      151.58      150.59      6.61 o 
   4   4   4       53.04       61.63      4.18 o 
   5   4   4       34.89       39.39      5.22 o 
   6   4   4       25.59       23.19      5.30 o 
   7   4   4       16.58       32.84      7.36 o 
   8   4   4       76.58       73.20      7.14 o 
   9   4   4      143.86      113.32      8.84 o 
  10   4   4       67.46       72.35      8.21 o 
  11   4   4       11.38        5.73      6.10 o 
  12   4   4       38.66       45.55     10.60 o 
  13   4   4       62.19       73.92     12.01 o 
  14   4   4        1.75        5.16      7.39 o 
  15   4   4        3.93        7.10      8.17 o 
  16   4   4        6.31        7.01      8.53 o 
   0   5   4      322.25      336.13     13.93 o 
   1   5   4       46.60       41.58      3.47 o 
   2   5   4      252.69      254.48      9.11 o 
   3   5   4      415.25      410.57     11.14 o 
   4   5   4       17.38       24.95      2.62 o 
   5   5   4      125.59      138.87      9.97 o 
   6   5   4        9.42        8.15      4.24 o 
   7   5   4       90.22       87.72      8.07 o 
   8   5   4      141.16      129.91      9.32 o 
   9   5   4       11.38       15.38      4.67 o 
  10   5   4      193.96      143.48     10.88 o 
  11   5   4       29.20       71.61     20.72 o 
  12   5   4      109.57      106.98     13.29 o 
  13   5   4       24.70       20.21      8.27 o 
  14   5   4        3.47       14.20      9.12 o 
  15   5   4        6.81       11.65      8.96 o 
   0   6   4      443.34      514.92     20.66 o 
   1   6   4      109.29      112.67      6.56 o 
   2   6   4      217.68      222.08      8.37 o 
   3   6   4      393.00      393.43     11.59 o 
   4   6   4       80.95       75.63      5.54 o 
   5   6   4      110.72      111.26      5.72 o 
   6   6   4      105.69      101.90      9.17 o 
   7   6   4      266.38      279.56     17.38 o 
   8   6   4      134.34      128.22     10.08 o 
   9   6   4      330.59      328.04     17.47 o 
  10   6   4        7.91       13.52      4.81 o 
  11   6   4       12.04       23.45      8.11 o 
  12   6   4       86.69       94.35     13.37 o 
  13   6   4       12.77       17.62      8.41 o 
  14   6   4        6.38        8.18      7.91 o 
  15   6   4        2.85        9.34      9.78 o 
   0   7   4      634.53      701.07     27.42 o 
   1   7   4       62.77       66.47      4.95 o 
   2   7   4      110.16      117.66      6.49 o 
   3   7   4      182.14      180.79      9.65 o 
   4   7   4      277.62      272.02      9.82 o 
   5   7   4      194.26      175.60      7.95 o 
   6   7   4      159.37      145.60      9.79 o 
   7   7   4       81.03       80.68      7.88 o 
   8   7   4      103.40      112.71      9.25 o 
   9   7   4       16.58       17.91      4.83 o 
  10   7   4       17.03       25.21      7.89 o 
  11   7   4        9.91        4.60      4.67 o 
  12   7   4       60.79       88.99     12.70 o 
  13   7   4        7.56        3.46      6.94 o 
  14   7   4        8.12       16.81     12.32 o 
  15   7   4        3.51       17.56     11.81 o 
   0   8   4      110.27      109.40      9.20 o 
   1   8   4        1.92       12.47      3.72 o 
   2   8   4       62.88       72.12      5.46 o 
   3   8   4       36.61       43.34      4.72 o 
   4   8   4      429.51      421.87     15.74 o 
   5   8   4      143.64      134.17      7.15 o 
   6   8   4      257.92      248.34     13.28 o 
   7   8   4       36.84       43.39      6.57 o 
   8   8   4       19.57       24.69      7.52 o 
   9   8   4      105.16      107.73      9.98 o 
  10   8   4       22.57       21.04      6.29 o 
  11   8   4       10.35       13.31      6.71 o 
  12   8   4       21.64       12.83      6.95 o 
  13   8   4       13.43       25.44     15.29 o 
  14   8   4        5.30        1.53      9.01 o 
   0   9   4     1078.32     1047.70     40.77 o 
   1   9   4       31.39       29.85      6.06 o 
   2   9   4      421.29      419.16     17.73 o 
   3   9   4      426.85      438.43     16.68 o 
   4   9   4      586.56      517.16     17.58 o 
   5   9   4      172.10      164.28      8.35 o 
   6   9   4       62.30       59.00      6.20 o 
   7   9   4        9.38       17.35      6.55 o 
   8   9   4      169.56      160.23     11.10 o 
   9   9   4        7.64       10.63      5.04 o 
  10   9   4       27.25       29.08      6.57 o 
  11   9   4        5.31        9.01      7.92 o 
  12   9   4       23.44       38.89     13.42 o 
  13   9   4        0.68       15.69     12.11 o 
  14   9   4       17.83       21.68     12.94 o 
   0  10   4       29.91       15.11      6.65 o 
   1  10   4      314.41      328.72     15.65 o 
   2  10   4      262.84      242.35     10.63 o 
   3  10   4      113.66      108.51      7.64 o 
   4  10   4      176.11      162.82      8.84 o 
   5  10   4      252.27      221.27     10.25 o 
   6  10   4       60.56       59.30      6.51 o 
   7  10   4        0.09        4.97      5.35 o 
   8  10   4       71.73       75.37      7.90 o 
   9  10   4        1.78        7.54      6.37 o 
  10  10   4       10.85       11.46      7.46 o 
  11  10   4        3.66       11.40      7.36 o 
  12  10   4       10.18       21.69     11.27 o 
  13  10   4        5.25        3.35      8.61 o 
   0  11   4      325.92      337.70     30.94 o 
   1  11   4      219.01      183.54      9.69 o 
   2  11   4       15.95       14.25      4.04 o 
   3  11   4      111.39      108.99      7.31 o 
   4  11   4      150.57      142.24      8.60 o 
   5  11   4       43.07       38.55      7.10 o 
   6  11   4       14.78       24.78      6.29 o 
   7  11   4       52.91       56.75      9.69 o 
   8  11   4       83.61       82.97     11.78 o 
   9  11   4       50.76       53.41     12.59 o 
  10  11   4       18.49       10.49      7.52 o 
  11  11   4       31.88       12.84      8.20 o 
  12  11   4        5.76       -3.49      9.23 o 
  13  11   4       15.84       33.42     14.50 o 
   0  12   4       36.59       40.19      7.03 o 
   1  12   4       39.36       40.18      6.52 o 
   2  12   4       68.00       68.46      6.88 o 
   3  12   4       30.39       44.05      9.49 o 
   4  12   4       48.58       53.29      6.92 o 
   5  12   4       23.12       26.56      5.96 o 
   6  12   4       10.99       23.28      6.66 o 
   7  12   4        6.05        6.22      6.36 o 
   8  12   4       13.55       20.38      8.17 o 
   9  12   4        6.18       16.55      8.42 o 
  10  12   4        6.78       19.23      9.18 o 
  11  12   4        6.98        0.79      6.74 o 
  12  12   4        4.94        8.04     10.55 o 
   0  13   4        1.33        8.50      6.85 o 
   1  13   4       59.97       67.65      7.65 o 
   2  13   4       15.94       10.27      4.56 o 
   3  13   4        9.89       22.13      5.57 o 
   4  13   4       14.91       13.46      5.40 o 
   5  13   4       11.92        5.98      4.88 o 
   6  13   4       18.38       32.22      9.07 o 
   7  13   4       24.67       35.49      9.58 o 
   8  13   4        0.01       -3.53      6.56 o 
   9  13   4        5.64       11.15      8.29 o 
  10  13   4       21.57       42.69     11.50 o 
  11  13   4        5.15        8.58      9.98 o 
   0  14   4        4.15       -8.33      9.08 o 
   1  14   4       22.02       32.21      9.79 o 
   2  14   4        3.75       -2.45      5.52 o 
   3  14   4        7.54       14.73      4.88 o 
   4  14   4        6.13        6.79      5.18 o 
   5  14   4       14.45       14.21      6.33 o 
   6  14   4       25.03       14.86     10.26 o 
   7  14   4       36.80       37.38      9.85 o 
   8  14   4       21.03       32.79     10.90 o 
   9  14   4        5.34        7.20      8.68 o 
  10  14   4        2.95       26.31     11.63 o 
   0  15   4       13.78       14.08     10.39 o 
   1  15   4        5.90        7.02      6.89 o 
   2  15   4        4.05        2.53      6.64 o 
   3  15   4        5.25       15.39      7.83 o 
   4  15   4       10.50       25.40     10.02 o 
   5  15   4       18.54       19.25      8.77 o 
   6  15   4        2.11       25.19      9.92 o 
   7  15   4        0.38        2.25      6.41 o 
   8  15   4        1.68       12.36      8.36 o 
   9  15   4       26.78       18.72     11.06 o 
   0  16   4        3.58       19.59     17.86 o 
   1  16   4        1.52       -2.70      7.22 o 
   2  16   4        1.31       -3.04      6.46 o 
   3  16   4        3.83        2.47      6.94 o 
   4  16   4        7.84        3.56      7.62 o 
   5  16   4        1.83       14.45     10.95 o 
   6  16   4        9.54       -1.39      8.26 o 
   7  16   4        7.90        7.29     10.94 o 
   8  16   4        2.87        2.95      9.42 o 
   0  17   4        0.02       -8.34     11.64 o 
   1  17   4        6.35       -2.03      7.34 o 
   2  17   4        1.94        8.20     10.00 o 
   3  17   4        2.14       10.74     10.28 o 
   4  17   4        4.53        0.74      8.75 o 
   5  17   4       10.41       13.23     11.71 o 
   6  17   4        7.54       18.13     12.54 o 
   0  18   4       13.96       -2.49     10.64 o 
   1  18   4        9.66        1.12      6.90 o 
   2  18   4        0.77       15.87     10.08 o 
   3  18   4        6.34       -4.36     10.05 o 
   0   0   5      217.59      203.17     15.17 o 
   1   0   5       20.47       32.61      5.30 o 
   2   0   5       30.16       34.22      5.04 o 
   3   0   5       16.52       15.74      5.15 o 
   4   0   5      234.39      226.65      9.03 o 
   5   0   5       23.68       29.23      7.11 o 
   6   0   5       83.36       99.43     14.39 o 
   7   0   5       33.83       39.42     13.49 o 
   8   0   5        0.03        6.25      8.60 o 
   9   0   5       44.40       53.82     16.28 o 
  10   0   5       30.72       37.22     13.33 o 
  11   0   5       24.99       10.69     10.42 o 
  12   0   5       83.27       68.38     17.41 o 
  13   0   5        2.41       21.24     14.28 o 
  14   0   5        0.23       11.41     15.44 o 
  15   0   5        0.43      -11.94     13.15 o 
   0   1   5        0.48       -3.82      3.82 o 
   1   1   5       91.20      107.72      5.59 o 
   2   1   5      167.17      170.09      7.32 o 
   3   1   5      247.64      249.73      7.60 o 
   4   1   5      325.51      295.60     10.45 o 
   5   1   5       37.66       44.01      5.37 o 
   6   1   5      128.05      142.65     12.21 o 
   7   1   5       81.37       87.13     11.71 o 
   8   1   5       77.57       85.78     10.82 o 
   9   1   5       78.79       81.08     10.94 o 
  10   1   5       26.21       31.16      8.59 o 
  11   1   5       45.05       51.08     10.77 o 
  12   1   5        7.45       19.71      9.94 o 
  13   1   5        7.49       15.97      9.62 o 
  14   1   5       12.00       27.64     10.61 o 
  15   1   5        7.03       22.79     13.74 o 
   0   2   5        0.13        0.76      3.79 o 
   1   2   5      393.48      389.45     14.82 o 
   2   2   5      884.97      888.99     22.62 o 
   3   2   5       99.06       87.69      4.44 o 
   4   2   5      291.03      278.50     10.25 o 
   5   2   5       38.17       42.78      4.52 o 
   6   2   5       51.35       60.05      8.04 o 
   7   2   5       97.86      100.76     16.63 o 
   8   2   5      104.23      116.59     13.81 o 
   9   2   5       32.07       30.01      8.23 o 
  10   2   5       94.75      104.57     12.93 o 
  11   2   5       47.02       59.85     10.87 o 
  12   2   5       50.47       50.58     11.46 o 
  13   2   5        0.63       14.92      9.03 o 
  14   2   5       14.52       15.21      9.53 o 
  15   2   5        1.09        0.54      7.60 o 
   0   3   5       28.36       35.22      5.09 o 
   1   3   5      200.01      206.99      7.67 o 
   2   3   5       59.14       69.45      4.59 o 
   3   3   5        2.58       -0.82      2.53 o 
   4   3   5      137.86      155.80     10.18 o 
   5   3   5      146.21      140.08      8.51 o 
   6   3   5      251.84      245.28     13.12 o 
   7   3   5      169.37      151.84     11.31 o 
   8   3   5      304.09      275.88     19.69 o 
   9   3   5       25.98       28.04      7.93 o 
  10   3   5       11.13       31.85      9.31 o 
  11   3   5      169.88      158.05     16.87 o 
  12   3   5       28.35       36.34     12.30 o 
  13   3   5       10.10        7.74      8.36 o 
  14   3   5       11.58        9.02      8.78 o 
  15   3   5        7.84       16.07     11.85 o 
   0   4   5       33.65       38.57      6.41 o 
   1   4   5      143.18      158.47      7.29 o 
   2   4   5      151.82      154.66      6.85 o 
   3   4   5        8.53       14.17      4.50 o 
   4   4   5      165.25      182.41     11.20 o 
   5   4   5       30.86       45.46      7.18 o 
   6   4   5      103.74      100.22      8.11 o 
   7   4   5       68.42       84.29      7.63 o 
   8   4   5       60.42       74.96      8.82 o 
   9   4   5       88.03      115.23     12.85 o 
  10   4   5       31.79       21.68      8.20 o 
  11   4   5       86.22       80.34     12.99 o 
  12   4   5       12.64       25.06      9.18 o 
  13   4   5       22.20       18.29      9.92 o 
  14   4   5        4.54       -0.92      6.63 o 
  15   4   5        3.99        6.36      9.40 o 
   0   5   5        2.98        4.96      3.96 o 
   1   5   5       13.42       23.28      3.62 o 
   2   5   5       39.53       43.31      4.23 o 
   3   5   5       31.85       28.68      3.85 o 
   4   5   5      222.38      204.63     12.61 o 
   5   5   5       79.80       84.32      8.91 o 
   6   5   5       35.56       41.19     10.22 o 
   7   5   5       96.06      106.85      8.64 o 
   8   5   5      102.59       90.70      7.90 o 
   9   5   5       36.26       38.51      7.37 o 
  10   5   5       39.63       18.65      7.86 o 
  11   5   5      103.01      104.51     14.08 o 
  12   5   5        2.01       16.58      8.01 o 
  13   5   5        3.55        2.53      6.70 o 
  14   5   5        6.21       11.35      8.93 o 
   0   6   5        0.28       12.69      6.19 o 
   1   6   5      201.35      206.32      9.88 o 
   2   6   5        6.84        3.74      4.57 o 
   3   6   5       49.30       43.50      4.47 o 
   4   6   5      206.26      211.07     12.06 o 
   5   6   5      207.42      227.95     15.57 o 
   6   6   5       32.55       43.19      8.15 o 
   7   6   5       83.74       86.56      9.11 o 
   8   6   5       47.63       63.20     11.43 o 
   9   6   5       33.98       18.27      6.63 o 
  10   6   5        1.56        6.97      6.62 o 
  11   6   5       46.43       33.52     11.47 o 
  12   6   5       11.44        0.69      5.68 o 
  13   6   5        3.61       22.41      9.65 o 
  14   6   5        8.80       13.89     12.36 o 
   0   7   5       92.07       99.64      9.40 o 
   1   7   5       91.40      100.60      6.98 o 
   2   7   5      125.18      124.90      7.45 o 
   3   7   5       93.09       92.27      6.51 o 
   4   7   5      205.29      202.30     11.04 o 
   5   7   5       99.58      114.68      9.48 o 
   6   7   5      109.02       91.30      8.30 o 
   7   7   5       33.32       58.53      9.05 o 
   8   7   5       41.33       57.03      8.93 o 
   9   7   5        1.29        2.26      4.87 o 
  10   7   5        6.93        2.80      6.52 o 
  11   7   5       89.89      104.02     14.42 o 
  12   7   5        3.38       15.65      8.83 o 
  13   7   5       12.38        1.12      6.71 o 
  14   7   5        2.09       -1.76      8.89 o 
   0   8   5      170.67      175.87     13.82 o 
   1   8   5      267.21      267.37     11.94 o 
   2   8   5      179.17      186.91      9.82 o 
   3   8   5      682.43      625.03     20.32 o 
   4   8   5      269.58      247.80     10.89 o 
   5   8   5       67.69       63.88      7.58 o 
   6   8   5      217.33      201.76     13.24 o 
   7   8   5       34.56       39.72      8.86 o 
   8   8   5        4.12        0.48      4.54 o 
   9   8   5       22.11       17.81      8.29 o 
  10   8   5        1.43        8.55      6.24 o 
  11   8   5       49.27       61.16     11.92 o 
  12   8   5       10.50       23.07     10.39 o 
  13   8   5        6.59        8.14     10.50 o 
   0   9   5       11.10       21.65      6.75 o 
   1   9   5      143.52      139.29      8.92 o 
   2   9   5      111.96      117.83      7.89 o 
   3   9   5       56.10       53.28      5.76 o 
   4   9   5       57.27       65.97      5.64 o 
   5   9   5       28.99       23.21      5.70 o 
   6   9   5       39.03       46.23      7.42 o 
   7   9   5       16.99       14.05      6.04 o 
   8   9   5       13.61       13.16      5.26 o 
   9   9   5       15.89       12.82      5.62 o 
  10   9   5       23.34       30.65      8.73 o 
  11   9   5      116.98      153.31     22.68 o 
  12   9   5        2.00        9.57     10.37 o 
  13   9   5        3.56        1.58      8.97 o 
   0  10   5        0.79        4.95      4.87 o 
   1  10   5        0.09        8.55      3.91 o 
   2  10   5       13.47       17.93      4.48 o 
   3  10   5       25.33       24.54      5.94 o 
   4  10   5       36.96       43.46      5.85 o 
   5  10   5       59.13       47.55      7.82 o 
   6  10   5      104.83      103.71      9.79 o 
   7  10   5       76.77       72.83      9.16 o 
   8  10   5        0.57        2.35      4.78 o 
   9  10   5        4.12       12.73      7.30 o 
  10  10   5       11.15       11.60     11.36 o 
  11  10   5       50.65       60.80     16.14 o 
  12  10   5        3.11       30.59     19.91 o 
   0  11   5       27.60       40.61      7.82 o 
   1  11   5       72.14       62.16      6.26 o 
   2  11   5      227.54      191.62     12.21 o 
   3  11   5       11.07        9.82      3.98 o 
   4  11   5      134.31      112.19      8.80 o 
   5  11   5        5.67        8.65      4.72 o 
   6  11   5       68.40       68.99      9.33 o 
   7  11   5       11.17       12.98      7.85 o 
   8  11   5        2.09       10.91      7.60 o 
   9  11   5        4.56        3.54      6.88 o 
  10  11   5       12.48       17.36     10.65 o 
  11  11   5       15.90        8.47     11.35 o 
  12  11   5        1.38       -5.46     11.80 o 
   0  12   5       17.46       16.48     11.96 o 
   1  12   5       12.48       21.86      4.70 o 
   2  12   5       63.82       52.08      6.43 o 
   3  12   5       39.16       57.29      7.01 o 
   4  12   5       22.08       18.11      7.91 o 
   5  12   5       88.43       97.27     12.55 o 
   6  12   5       57.12       61.02     11.17 o 
   7  12   5        8.02        4.30      6.74 o 
   8  12   5        3.26        5.62      7.09 o 
   9  12   5        6.77       -0.53      6.40 o 
  10  12   5       16.39        7.21      9.45 o 
  11  12   5        3.47        4.82     11.10 o 
   0  13   5        0.00        0.47      4.84 o 
   1  13   5        5.83        0.87      3.80 o 
   2  13   5       25.84       28.20      8.02 o 
   3  13   5       14.04       13.78      5.50 o 
   4  13   5       23.56       14.15      7.43 o 
   5  13   5        3.47        3.97      6.26 o 
   6  13   5        9.58       22.27      8.53 o 
   7  13   5       61.06       84.62     13.57 o 
   8  13   5        2.23        7.02      8.04 o 
   9  13   5       14.57       29.12     11.17 o 
  10  13   5        0.21        2.11      9.12 o 
   0  14   5        2.37       -5.02      9.19 o 
   1  14   5        3.80        9.58      6.85 o 
   2  14   5        2.64       16.87      8.00 o 
   3  14   5        3.21        4.47      5.22 o 
   4  14   5       32.91       21.05      8.44 o 
   5  14   5       21.44       22.82      8.45 o 
   6  14   5       86.86       85.21     14.02 o 
   7  14   5        2.31        9.89      8.19 o 
   8  14   5       12.24       -0.18      6.37 o 
   9  14   5        9.10       -8.31      9.91 o 
   0  15   5        0.86        5.52     10.17 o 
   1  15   5        2.29       13.31      7.78 o 
   2  15   5       20.57       23.20      8.33 o 
   3  15   5        9.44       11.58     10.89 o 
   4  15   5        0.73        0.12      8.50 o 
   5  15   5       23.97       41.35     14.35 o 
   6  15   5        0.09       -0.99      8.26 o 
   7  15   5       19.33       20.87     12.09 o 
   0  16   5        0.04        6.56     12.76 o 
   1  16   5        1.33       12.69      7.95 o 
   2  16   5       23.46       25.80     17.18 o 
   3  16   5        2.39       27.39     16.04 o 
   4  16   5        2.40       10.29     10.59 o 
   5  16   5        5.08        3.17      9.77 o 
   6  16   5        0.93        6.55     15.09 o 
   0  17   5        9.10        2.23     11.80 o 
   1  17   5        0.30        5.10     16.01 o 
   2  17   5       13.63       30.66     16.75 o 
   3  17   5        2.26        6.46     10.29 o 
   0   0   6     3088.72     3051.25    147.05 o 
   1   0   6      191.26      190.19     13.77 o 
   2   0   6      432.83      431.42     19.48 o 
   3   0   6       19.63       31.44      6.81 o 
   4   0   6       42.90       39.52      8.06 o 
   5   0   6      410.90      379.10     32.18 o 
   6   0   6       39.46       43.18     12.77 o 
   7   0   6       96.92       96.45     16.69 o 
   8   0   6        0.22        6.46      8.74 o 
   9   0   6       63.04       66.29     15.74 o 
  10   0   6       74.82      100.33     18.51 o 
  11   0   6        0.47      -12.52     12.52 o 
  12   0   6       68.05       76.69     19.52 o 
  13   0   6       15.45       18.22     14.82 o 
  14   0   6        1.17        7.09     14.69 o 
   0   1   6       42.38       51.82      7.10 o 
   1   1   6        4.53        4.74      2.61 o 
   2   1   6       54.61       58.48      5.44 o 
   3   1   6        6.94       11.02      4.25 o 
   4   1   6      243.93      221.40      9.12 o 
   5   1   6      168.08      166.86     10.97 o 
   6   1   6      113.79      106.68     12.70 o 
   7   1   6      330.58      305.96     21.47 o 
   8   1   6      406.31      408.96     35.95 o 
   9   1   6       71.81       91.59     13.09 o 
  10   1   6      247.25      237.81     21.14 o 
  11   1   6        0.25       -2.44      6.56 o 
  12   1   6       60.41       53.12     12.39 o 
  13   1   6       12.17       30.07     11.32 o 
  14   1   6        3.28       -1.74      9.77 o 
   0   2   6      389.72      365.81     17.69 o 
   1   2   6        3.71       -1.18      2.82 o 
   2   2   6       46.69       43.72      5.60 o 
   3   2   6        4.18        4.31      2.67 o 
   4   2   6      261.22      287.81     15.48 o 
   5   2   6       35.96       51.72      7.15 o 
   6   2   6       47.70       65.87      9.72 o 
   7   2   6       69.62       78.81     11.47 o 
   8   2   6       95.36       81.06     12.29 o 
   9   2   6       41.48       41.33      9.85 o 
  10   2   6       34.49       41.77     10.33 o 
  11   2   6       15.39       40.38     11.00 o 
  12   2   6       77.12       82.81     14.09 o 
  13   2   6       20.62       25.93     10.39 o 
  14   2   6       18.90       13.14      9.94 o 
   0   3   6      514.87      534.02     23.84 o 
   1   3   6       58.52       65.35      5.21 o 
   2   3   6       46.56       50.83      4.94 o 
   3   3   6       16.47       17.34      6.03 o 
   4   3   6      119.61      131.86      9.32 o 
   5   3   6       11.42       11.68      4.75 o 
   6   3   6      122.18      122.07     10.20 o 
   7   3   6       26.46       37.55      9.08 o 
   8   3   6      156.02      167.32     16.85 o 
   9   3   6       32.89       35.64      9.48 o 
  10   3   6       81.55       87.56     13.48 o 
  11   3   6        5.07        9.93      8.02 o 
  12   3   6       78.85       90.34     16.34 o 
  13   3   6       25.17       26.87     11.16 o 
  14   3   6        3.70        6.29      9.83 o 
   0   4   6       14.10       18.23      5.41 o 
   1   4   6       42.39       55.38      5.34 o 
   2   4   6      101.41      101.85      6.76 o 
   3   4   6       74.48       68.71      6.16 o 
   4   4   6       15.36       30.48      9.47 o 
   5   4   6      349.03      334.60     16.48 o 
   6   4   6       87.18       86.46     10.37 o 
   7   4   6       26.15       10.33      7.20 o 
   8   4   6        6.77       23.47      8.64 o 
   9   4   6       23.86       35.57      9.23 o 
  10   4   6        7.75       10.14      7.61 o 
  11   4   6        1.89        4.76      7.17 o 
  12   4   6       52.29       55.09     13.92 o 
  13   4   6        6.75       21.18     10.39 o 
  14   4   6        9.42       25.02     11.75 o 
   0   5   6      181.88      174.51     12.54 o 
   1   5   6      183.47      185.78      9.59 o 
   2   5   6       66.88       65.16      5.53 o 
   3   5   6       66.37       86.05      7.01 o 
   4   5   6       26.98       41.67      7.38 o 
   5   5   6      190.52      190.47     13.76 o 
   6   5   6       20.78       28.00      5.73 o 
   7   5   6       25.25       27.18      7.26 o 
   8   5   6      134.91      157.38     15.95 o 
   9   5   6       18.48       34.61      9.90 o 
  10   5   6       38.23       34.70     10.52 o 
  11   5   6        1.26       -2.42      7.49 o 
  12   5   6       13.00       22.99     12.95 o 
  13   5   6        8.10        4.91      7.98 o 
   0   6   6        0.09        7.76      8.72 o 
   1   6   6       60.13       66.91      5.91 o 
   2   6   6       37.70       43.19      5.54 o 
   3   6   6       14.30       21.16      4.59 o 
   4   6   6       96.65       92.25     10.11 o 
   5   6   6      274.70      275.31     15.24 o 
   6   6   6       67.52       70.47      8.90 o 
   7   6   6        8.77        5.05      5.09 o 
   8   6   6       28.77       44.15     10.26 o 
   9   6   6       22.06       22.26      9.30 o 
  10   6   6       19.17       25.83      9.25 o 
  11   6   6       14.06       12.19      8.42 o 
  12   6   6        9.47       27.00     10.43 o 
  13   6   6        6.62        7.72      8.44 o 
   0   7   6        6.53       22.48     11.44 o 
   1   7   6      301.41      280.20     12.64 o 
   2   7   6      150.19      135.08      8.12 o 
   3   7   6        9.12        8.88      4.86 o 
   4   7   6       90.23      104.44     10.01 o 
   5   7   6      211.33      183.57     13.85 o 
   6   7   6       15.68       11.54      5.50 o 
   7   7   6        6.44        4.31      4.54 o 
   8   7   6       15.90        8.03      5.84 o 
   9   7   6        4.91        4.97      7.58 o 
  10   7   6        1.49       31.32     11.83 o 
  11   7   6        5.29       -2.38      7.03 o 
  12   7   6       12.27       16.45      9.91 o 
  13   7   6        9.50       15.21     11.97 o 
   0   8   6        0.23       17.21     12.31 o 
   1   8   6       47.75       45.15      5.54 o 
   2   8   6       18.62       26.80      4.96 o 
   3   8   6       31.65       28.13      6.19 o 
   4   8   6      189.95      194.45     13.91 o 
   5   8   6       57.98       71.09      9.27 o 
   6   8   6       24.63       37.08      7.32 o 
   7   8   6        7.27       11.54      6.44 o 
   8   8   6       28.74       42.27     11.62 o 
   9   8   6        0.34        3.14      6.43 o 
  10   8   6        7.09       20.06      8.97 o 
  11   8   6        9.95        7.46      7.34 o 
  12   8   6        3.32       15.99     12.41 o 
   0   9   6      152.83      152.66     13.50 o 
   1   9   6       37.88       23.63      5.10 o 
   2   9   6       74.28       67.79      6.82 o 
   3   9   6      142.73      126.63     11.67 o 
   4   9   6       98.71       87.87      9.95 o 
   5   9   6       26.73       32.46      6.88 o 
   6   9   6       23.36       22.79      6.38 o 
   7   9   6        1.16       -4.22      5.24 o 
   8   9   6        6.68       13.70      7.00 o 
   9   9   6       34.15       21.43      9.01 o 
  10   9   6        2.77       -7.68      9.93 o 
  11   9   6        0.43       -3.90      9.87 o 
  12   9   6        3.04       24.36     13.70 o 
   0  10   6        0.25       25.40     12.06 o 
   1  10   6        4.90        8.45      4.41 o 
   2  10   6        2.31       12.55      4.62 o 
   3  10   6       12.91       16.24      7.11 o 
   4  10   6       25.82       30.28      8.88 o 
   5  10   6       23.62       16.62      6.14 o 
   6  10   6        9.88       20.85      6.40 o 
   7  10   6        7.22        2.93      5.19 o 
   8  10   6        0.41        1.52      7.43 o 
   9  10   6       10.87       23.59     15.61 o 
  10  10   6       10.46        6.98     10.24 o 
  11  10   6        0.61        2.70      9.75 o 
   0  11   6        3.49        8.32      7.67 o 
   1  11   6       22.08       21.88      5.25 o 
   2  11   6       13.13        7.23      4.38 o 
   3  11   6       38.96       47.62      8.45 o 
   4  11   6       47.94       35.50      8.00 o 
   5  11   6       47.39       44.82      8.68 o 
   6  11   6       39.17       21.82      9.08 o 
   7  11   6       15.27        7.85      7.91 o 
   8  11   6       36.14       38.34     11.72 o 
   9  11   6       12.04       -0.56      8.66 o 
  10  11   6        6.09        7.47     10.08 o 
   0  12   6        7.62       18.51      7.24 o 
   1  12   6       22.59       20.83      5.60 o 
   2  12   6       13.96       24.69      8.12 o 
   3  12   6       46.96       48.59      8.65 o 
   4  12   6       40.63       46.61     10.03 o 
   5  12   6       18.02        9.94      7.48 o 
   6  12   6        6.44        1.47      5.85 o 
   7  12   6        2.83       24.14     13.08 o 
   8  12   6        6.07        2.05      7.97 o 
   9  12   6       25.88       20.79     13.12 o 
   0  13   6        0.34        6.11      8.69 o 
   1  13   6        3.79        1.82      4.66 o 
   2  13   6        9.09       10.65      7.15 o 
   3  13   6       20.10       20.30      8.27 o 
   4  13   6       13.72       28.38      9.23 o 
   5  13   6        8.11       13.34      8.20 o 
   6  13   6        5.17        7.05      7.48 o 
   7  13   6       13.02       18.50      8.86 o 
   8  13   6        1.67        9.52      9.74 o 
   0  14   6       34.30       36.05     19.73 o 
   1  14   6        0.13       -1.02      7.15 o 
   2  14   6       19.14       13.13      9.79 o 
   3  14   6        0.58        0.57      9.03 o 
   4  14   6       16.13       28.55     11.54 o 
   5  14   6        5.20       16.91      9.37 o 
   6  14   6        4.52       -0.46      8.49 o 
   7  14   6        1.39        5.03      8.74 o 
   0  15   6        0.54       -4.61     16.28 o 
   1  15   6        2.10        9.29      9.68 o 
   2  15   6        1.09       -5.47     11.75 o 
   3  15   6        5.61       -2.04      9.46 o 
   4  15   6       20.60       31.58     13.14 o 
   5  15   6        3.13       11.38     10.49 o 
   0  16   6        3.10       -5.42     17.70 o 
   1  16   6        7.42        4.96     12.38 o 
   2  16   6        2.82        6.38     11.68 o 
   0   0   7        3.35        2.96      9.94 o 
   1   0   7       39.94       32.71      8.07 o 
   2   0   7       89.92       87.05      9.74 o 
   3   0   7       67.18       76.84     11.63 o 
   4   0   7      122.82      108.43     17.85 o 
   5   0   7       52.55       61.22     15.03 o 
   6   0   7       35.85       22.03     11.71 o 
   7   0   7        4.93       -1.13      8.73 o 
   8   0   7      198.48      187.25     28.60 o 
   9   0   7        0.41       -7.57     12.49 o 
  10   0   7      131.61      152.44     23.58 o 
  11   0   7       11.21        3.45     10.12 o 
  12   0   7        7.01       -4.23     10.96 o 
  13   0   7       44.46       40.71     18.95 o 
   0   1   7        3.36        4.47      5.91 o 
   1   1   7       85.08       91.09      7.36 o 
   2   1   7      389.49      376.34     14.69 o 
   3   1   7       80.67       86.51      6.94 o 
   4   1   7      141.74      134.44     11.10 o 
   5   1   7       40.82       38.81      8.59 o 
   6   1   7       52.31       57.53     10.44 o 
   7   1   7      114.27      125.42     14.74 o 
   8   1   7       26.88       37.71     10.98 o 
   9   1   7       43.95       35.32     11.84 o 
  10   1   7       17.83       41.51     11.15 o 
  11   1   7        2.87        8.79      8.11 o 
  12   1   7       15.93        1.65      7.76 o 
  13   1   7       19.99       35.17     13.76 o 
   0   2   7       12.23       18.22      6.81 o 
   1   2   7       24.18       18.26      3.64 o 
   2   2   7       59.69       57.58      5.23 o 
   3   2   7      198.94      191.57     11.60 o 
   4   2   7       41.14       43.82      7.32 o 
   5   2   7        7.70       11.63      6.31 o 
   6   2   7      123.95      125.05     14.11 o 
   7   2   7       72.88       88.21     13.01 o 
   8   2   7      117.10      140.60     17.44 o 
   9   2   7        3.14       -6.24      7.69 o 
  10   2   7       95.06      125.50     17.10 o 
  11   2   7       12.81       22.16      9.76 o 
  12   2   7        4.47       -4.88     10.51 o 
   0   3   7       23.84       28.01      6.67 o 
   1   3   7      334.41      327.02     13.47 o 
   2   3   7       85.77       73.59      7.34 o 
   3   3   7      172.51      156.28     12.08 o 
   4   3   7       74.16       84.78      9.60 o 
   5   3   7      129.25      122.98     13.34 o 
   6   3   7      216.15      219.11     18.94 o 
   7   3   7       46.59       75.94     12.85 o 
   8   3   7       36.91       38.39     11.07 o 
   9   3   7       32.97       30.49     11.09 o 
  10   3   7       33.70       41.77     11.76 o 
  11   3   7       19.57       17.35      9.92 o 
  12   3   7       14.17       35.58     12.30 o 
   0   4   7      142.76      128.49     11.28 o 
   1   4   7       40.29       46.00      5.49 o 
   2   4   7      121.23       99.79      7.88 o 
   3   4   7      393.45      404.09     20.09 o 
   4   4   7        6.85       14.40      6.07 o 
   5   4   7        0.47        2.83      4.85 o 
   6   4   7      241.80      224.46     19.78 o 
   7   4   7      121.63      121.18     15.81 o 
   8   4   7       15.47       -1.83      6.84 o 
   9   4   7       15.98       23.32      9.87 o 
  10   4   7       26.87       30.71     10.25 o 
  11   4   7        5.78       14.40      9.42 o 
  12   4   7       23.30       17.06     10.39 o 
   0   5   7        8.68       19.46      7.88 o 
   1   5   7       50.61       56.17      5.98 o 
   2   5   7       21.51       23.79      5.31 o 
   3   5   7      576.44      574.35     26.83 o 
   4   5   7       59.69       76.61      8.76 o 
   5   5   7       61.54       70.49      9.66 o 
   6   5   7       50.67       76.87     12.26 o 
   7   5   7        7.90       16.02      7.87 o 
   8   5   7        7.91       17.01     11.33 o 
   9   5   7        6.80       26.63     11.38 o 
  10   5   7      118.31      122.35     16.42 o 
  11   5   7       19.88       12.55      9.07 o 
  12   5   7        6.22       12.61     10.65 o 
   0   6   7       25.21       31.72     12.21 o 
   1   6   7        0.86        4.87      4.04 o 
   2   6   7        1.08        7.40      5.10 o 
   3   6   7      122.50      117.07     11.12 o 
   4   6   7       20.62       18.72      5.82 o 
   5   6   7       42.39       51.31      7.42 o 
   6   6   7       60.64       59.08      9.41 o 
   7   6   7        7.76        9.79      7.67 o 
   8   6   7       35.01       33.04     10.46 o 
   9   6   7       10.32        8.97      7.90 o 
  10   6   7       19.44       27.29     10.85 o 
  11   6   7       12.64       14.45      9.34 o 
   0   7   7       22.39       21.81      8.26 o 
   1   7   7        4.32       10.94      4.07 o 
   2   7   7       27.82       36.71      7.19 o 
   3   7   7       12.62       17.51      6.43 o 
   4   7   7       16.89       15.79      7.31 o 
   5   7   7        4.12       16.33     11.46 o 
   6   7   7       38.01       46.43      9.82 o 
   7   7   7       17.73       34.26     10.01 o 
   8   7   7       15.24       46.34     12.10 o 
   9   7   7        4.57        5.85      8.29 o 
  10   7   7       19.98       16.36      9.46 o 
  11   7   7        3.99       10.47      9.39 o 
   0   8   7       10.85        8.86      6.06 o 
   1   8   7        3.83        7.51      3.99 o 
   2   8   7        1.22        5.11      5.07 o 
   3   8   7        5.99       14.02      6.91 o 
   4   8   7       16.90       18.51      6.69 o 
   5   8   7       13.44       22.12      7.14 o 
   6   8   7        2.04        2.97      5.79 o 
   7   8   7       22.43        7.91      8.09 o 
   8   8   7       12.86       15.31      8.96 o 
   9   8   7       14.43       13.46      8.89 o 
  10   8   7       22.78       27.06     10.44 o 
   0   9   7        9.08       14.42      7.29 o 
   1   9   7        5.78        3.08      4.38 o 
   2   9   7        6.08       18.23      6.18 o 
   3   9   7        4.94        8.72      6.53 o 
   4   9   7       16.02       10.18      6.18 o 
   5   9   7        0.00        0.14      4.93 o 
   6   9   7        8.47       12.77      7.03 o 
   7   9   7        9.58       17.43      9.41 o 
   8   9   7        3.79       10.04     13.00 o 
   9   9   7        7.91        6.94     10.57 o 
  10   9   7        2.52      -11.80     12.04 o 
   0  10   7        9.89        7.45      6.33 o 
   1  10   7        4.78        4.10      4.95 o 
   2  10   7       11.61       11.07      6.36 o 
   3  10   7       21.59       26.83      8.27 o 
   4  10   7       17.62       12.59      7.12 o 
   5  10   7       11.70        8.46      6.19 o 
   6  10   7        5.34        2.82      6.14 o 
   7  10   7        6.56       -3.16      7.50 o 
   8  10   7        5.63       19.36     15.42 o 
   9  10   7        0.81       20.17     14.21 o 
   0  11   7       14.50       23.06      8.47 o 
   1  11   7       18.71       17.21      6.32 o 
   2  11   7       14.31        9.04      6.12 o 
   3  11   7        0.56        2.74      5.51 o 
   4  11   7        7.44        6.20      6.43 o 
   5  11   7       10.61        7.58      7.89 o 
   6  11   7       24.96       20.13     10.24 o 
   7  11   7        4.06       13.75     11.05 o 
   8  11   7        5.36       -1.28      9.87 o 
   0  12   7        3.99        2.22     11.24 o 
   1  12   7        6.59        5.94      5.77 o 
   2  12   7        9.03       21.04      8.48 o 
   3  12   7        4.87       12.44      7.92 o 
   4  12   7       25.68       35.42     10.30 o 
   5  12   7       10.11       18.11      9.20 o 
   6  12   7       17.57       21.46     10.85 o 
   7  12   7       15.09       14.16     11.57 o 
   0  13   7        9.81        4.99     13.97 o 
   1  13   7        5.97        0.87      9.80 o 
   2  13   7       12.48       23.28     10.98 o 
   3  13   7        4.98        4.87      7.97 o 
   4  13   7        0.97       17.55      9.75 o 
   5  13   7        2.62        3.28      7.99 o 
   0  14   7        3.17       25.92     23.15 o 
   1  14   7        4.34       17.16     23.55 o 
   2  14   7        7.05       18.27     14.63 o 
   3  14   7        0.83        2.28      8.69 o 
   0   0   8        8.17       17.49      8.57 o 
   1   0   8      163.79      148.15     13.71 o 
   2   0   8       21.20        6.53      6.39 o 
   3   0   8        0.45        5.82     17.35 o 
   4   0   8        9.76       18.40     11.72 o 
   5   0   8       11.32       28.65     12.75 o 
   6   0   8      113.03      112.29     21.43 o 
   7   0   8        8.15        9.21     11.56 o 
   8   0   8       33.72       34.46     16.39 o 
   9   0   8        3.09       15.14     14.34 o 
  10   0   8        2.50       26.04     15.14 o 
  11   0   8        0.02        3.59     10.94 o 
   0   1   8        0.43        8.53      6.46 o 
   1   1   8        5.10        7.31      3.57 o 
   2   1   8       25.65       17.99      5.38 o 
   3   1   8       61.57       65.89     10.44 o 
   4   1   8       51.31       62.15     10.72 o 
   5   1   8      169.69      163.29     16.56 o 
   6   1   8       27.10       40.10     10.52 o 
   7   1   8        6.42       35.62     14.20 o 
   8   1   8       54.61       56.32     13.43 o 
   9   1   8        0.57       18.15     11.37 o 
  10   1   8        9.40       13.20      9.63 o 
  11   1   8        2.27       21.29     11.12 o 
   0   2   8       41.44       41.59      7.82 o 
   1   2   8      126.92      116.54      9.07 o 
   2   2   8       93.84       91.62      9.38 o 
   3   2   8       35.02       47.38      7.79 o 
   4   2   8      146.69      136.16     14.96 o 
   5   2   8       71.64       73.74     12.12 o 
   6   2   8        0.28       -0.01      6.18 o 
   7   2   8       38.37       39.11     10.80 o 
   8   2   8        1.95        6.04      7.85 o 
   9   2   8       25.22       34.85     12.04 o 
  10   2   8        2.38       -3.23      8.15 o 
  11   2   8       13.65       12.79     10.17 o 
   0   3   8        9.05        6.74      5.36 o 
   1   3   8       23.98       24.66      5.57 o 
   2   3   8       18.31       23.71      6.08 o 
   3   3   8       23.24       38.89      7.64 o 
   4   3   8       21.23       20.49      8.20 o 
   5   3   8      112.70      107.46     14.54 o 
   6   3   8       56.32       49.00     10.99 o 
   7   3   8       21.68       26.19     10.71 o 
   8   3   8        8.18        5.98      8.18 o 
   9   3   8        3.23        1.08      7.60 o 
  10   3   8        5.65       14.86     10.10 o 
   0   4   8        6.33       15.81      6.41 o 
   1   4   8       42.17       36.21      6.13 o 
   2   4   8        5.63        4.01      4.61 o 
   3   4   8       33.99       42.11      8.60 o 
   4   4   8       16.16       31.44      9.28 o 
   5   4   8       33.66       60.00     11.82 o 
   6   4   8       48.18       53.90     12.98 o 
   7   4   8       46.00       45.42     11.99 o 
   8   4   8       45.36       47.48     15.62 o 
   9   4   8       10.38       11.55      9.15 o 
  10   4   8       10.47       18.61     10.76 o 
   0   5   8        7.45        3.87      8.08 o 
   1   5   8       59.23       68.43      9.09 o 
   2   5   8        7.24        4.26      5.21 o 
   3   5   8       40.38       41.16      8.60 o 
   4   5   8       28.53       29.89      7.35 o 
   5   5   8        9.26       16.64      8.28 o 
   6   5   8        8.96        2.51      6.69 o 
   7   5   8        5.25       18.18      9.98 o 
   8   5   8       10.46        3.06      7.30 o 
   9   5   8       14.44       24.90     11.46 o 
  10   5   8       17.21       17.65     10.12 o 
   0   6   8        5.91        3.56      6.93 o 
   1   6   8        8.18        0.51      4.41 o 
   2   6   8       45.80       41.24      8.24 o 
   3   6   8        5.07        4.21      5.77 o 
   4   6   8       57.01       65.39     10.88 o 
   5   6   8       32.49       26.24      9.87 o 
   6   6   8        4.20       15.39     10.04 o 
   7   6   8        0.19        6.07     10.42 o 
   8   6   8       18.24       17.04      9.88 o 
   9   6   8       19.19       14.20     10.31 o 
   0   7   8        3.96       11.68     11.03 o 
   1   7   8       62.98       87.43     10.50 o 
   2   7   8        5.90       19.07      6.52 o 
   3   7   8       20.89       38.60      8.41 o 
   4   7   8       19.07       23.87      8.01 o 
   5   7   8        2.61       -2.73      6.40 o 
   6   7   8        8.77       18.96      9.67 o 
   7   7   8        4.28        7.82      8.29 o 
   8   7   8       14.89       30.22     10.96 o 
   9   7   8        5.12        7.48      9.63 o 
   0   8   8        0.89        1.04      8.01 o 
   1   8   8        3.34        5.34      5.91 o 
   2   8   8        4.79        3.27      5.15 o 
   3   8   8       19.77       21.73      7.26 o 
   4   8   8        3.75        4.69      6.88 o 
   5   8   8       16.69       23.33     13.52 o 
   6   8   8       20.26       27.06      9.86 o 
   7   8   8        2.13       10.57      8.85 o 
   8   8   8       21.42       21.96     11.01 o 
   0   9   8       34.33       33.37     14.01 o 
   1   9   8        7.79        4.94      6.62 o 
   2   9   8        5.50        5.51      5.63 o 
   3   9   8        6.63        8.13      6.33 o 
   4   9   8        2.14        6.69      7.16 o 
   5   9   8        1.20        9.34      8.27 o 
   6   9   8        2.67        2.03      7.55 o 
   7   9   8        5.44        7.51      8.47 o 
   0  10   8       17.24       34.95     25.02 o 
   1  10   8        5.78       14.34      8.05 o 
   2  10   8        3.84       16.81      8.41 o 
   3  10   8       30.69       33.68      9.05 o 
   4  10   8        4.11       14.30     13.79 o 
   5  10   8       27.42       16.04      9.35 o 
   6  10   8        8.39       -3.89      9.16 o 
   0  11   8       25.55       21.00     18.56 o 
   1  11   8       28.01       14.67      8.24 o 
   2  11   8        3.57       -2.04      6.37 o 
   3  11   8       15.17       23.35     10.85 o 
   4  11   8        0.82       15.57     10.07 o 
   5  11   8        1.07       10.96     11.65 o 
   0  12   8        0.31       -1.83     13.55 o 
   1  12   8        0.42       -1.36     11.72 o 
   2  12   8        5.52        6.35     10.25 o 
   3  12   8       11.51       -1.65     10.04 o 
   0   0   9       25.35       35.39     16.06 o 
   1   0   9        0.07        2.67      6.90 o 
   2   0   9       12.00       43.41     13.68 o 
   3   0   9        6.59       25.14     12.89 o 
   4   0   9       10.79       26.18     19.08 o 
   5   0   9        1.26       18.75     11.90 o 
   6   0   9        4.57       25.03     14.71 o 
   7   0   9        0.48       37.90     22.63 o 
   8   0   9       25.16       -3.26     10.85 o 
   0   1   9        0.11       -5.83      7.28 o 
   1   1   9       16.40       10.38      6.78 o 
   2   1   9       47.56       49.81     10.20 o 
   3   1   9       43.59       58.63     11.16 o 
   4   1   9        2.66        5.25      6.28 o 
   5   1   9        7.91       16.03      8.51 o 
   6   1   9       34.90       52.04     15.97 o 
   7   1   9       11.54       11.50      9.12 o 
   8   1   9        6.74       18.49     10.63 o 
   0   2   9        5.98       31.45     22.24 o 
   1   2   9       33.46       36.27      9.06 o 
   2   2   9       13.06       13.19      9.01 o 
   3   2   9       55.93       49.63     10.55 o 
   4   2   9       48.01       37.73     10.32 o 
   5   2   9       27.98       28.44      9.75 o 
   6   2   9       36.31       36.03     11.08 o 
   7   2   9        0.04       16.27      9.83 o 
   8   2   9        8.28       26.15     12.03 o 
   0   3   9        0.00       37.61     36.62 o 
   1   3   9       29.85       31.61      8.65 o 
   2   3   9       33.78       36.28      9.81 o 
   3   3   9        2.97       21.90      8.91 o 
   4   3   9       27.40       23.68      9.21 o 
   5   3   9        6.73        9.40      8.96 o 
   6   3   9       43.55       44.39     12.40 o 
   7   3   9       12.83       15.32      9.37 o 
   8   3   9       16.72        7.21      9.71 o 
   0   4   9        0.57        8.10      8.99 o 
   1   4   9       26.26       35.64     11.39 o 
   2   4   9       10.12        6.92      8.21 o 
   3   4   9        1.75        1.64      6.35 o 
   4   4   9       12.69       27.43     10.80 o 
   5   4   9        1.27       -1.30      6.69 o 
   6   4   9        6.01       12.63      9.10 o 
   7   4   9       25.51       32.89     11.98 o 
   0   5   9        1.79       19.48     19.30 o 
   1   5   9        7.90       11.30      9.00 o 
   2   5   9       24.39        0.95      6.73 o 
   3   5   9       29.10       28.60      9.81 o 
   4   5   9       12.69       13.98      8.53 o 
   5   5   9        9.56        2.58      8.42 o 
   6   5   9        0.72        5.71      8.21 o 
   7   5   9        4.55       -0.32      7.09 o 
   0   6   9        8.66       25.45     13.19 o 
   1   6   9       11.66        8.63      8.77 o 
   2   6   9        8.12        9.29     10.03 o 
   3   6   9       17.75        9.91      8.78 o 
   4   6   9       36.97       31.20     11.17 o 
   5   6   9       25.56       30.01     10.37 o 
   6   6   9       34.77       53.04     17.01 o 
   0   7   9        4.09       -1.80      9.86 o 
   1   7   9        6.81       12.66      9.36 o 
   2   7   9       41.63       47.20     16.14 o 
   3   7   9        0.30        3.17      8.21 o 
   4   7   9        9.13        9.30      9.03 o 
   5   7   9       26.79       31.97     10.92 o 
   0   8   9        0.08       12.13     12.00 o 
   1   8   9        9.26       17.95     10.28 o 
   2   8   9       38.52       26.68     13.91 o 
   3   8   9        0.83        6.91     10.25 o 
   4   8   9        1.11        9.08     12.08 o 
   0   9   9        1.42       -4.44     12.63 o 
   1   9   9        4.41       -1.54      7.65 o 
   2   9   9        9.42        2.82      9.00 o 
   3   9   9        1.27      -10.51     10.86 o 
   0   0  10      198.29      127.27     45.32 o 
   1   0  10       30.81       62.89     31.42 o 
   2   0  10        5.43      -14.97     20.92 o 
   3   0  10        4.31        9.06     25.31 o 
   4   0  10        0.25       14.67     16.30 o 
   0   1  10       13.31       21.90     31.32 o 
   1   1  10       16.19       25.32     20.25 o 
   2   1  10        7.55        7.40     13.13 o 
   3   1  10        1.68       -2.78      9.52 o 
   4   1  10       15.50       16.93     23.20 o 
   0   2  10       60.54      102.13     38.32 o 
   1   2  10       18.06       40.21     22.00 o 
   2   2  10        8.94        4.46     12.50 o 
   3   2  10        8.52        0.04     10.35 o 
   0   3  10       16.92        6.69     18.92 o 
   1   3  10       12.40       47.74     19.59 o 
   2   3  10        4.77       -5.28     15.11 o 
   3   3  10        3.08        7.95     11.42 o 
   0   4  10       39.30       20.30     40.16 o 
   1   4  10       15.05       20.54     14.97 o 
   2   4  10        2.19      -15.99     15.99 o 
                                                 
